# Supplementary material for: Collateral activity of the CRISPR/RfxCas13d system in human cells
Source: Commun Biol. 2023 Mar 28;6:334. doi: 10.1038/s42003-023-04708-2 (PMC10049998; doi:10.1038/s42003-023-04708-2)
Supplement: Supplementary file 4 — Supplementary Data 1 [file 42003_2023_4708_MOESM4_ESM.xlsx]

## Sheet: 1b
	Control gRNA				DsRed gRNA
DsRed	11602.8	10635.2	11547.9	13938.7	550.225	590.966	527.706	609.205
BFP	7156.41	9661.45	9321.06	11154.7	1847.49	2073.06	2011.42	2022.49
GFP	9391.93	8458.81	8968.68	10644.5	2248.33	2401.91	1865.43	1837.13

## Sheet: 1c
	Non-Target gRNA			DsRed gRNA
DsRed	0.988726	1.04654	0.966428	0.208224	0.211633	0.17992
BFP	1.05535	0.978678	0.968194	0.227496	0.199072	0.213859
GFP	1.00092	1.00276	0.996328	0.337687	0.335106	0.354212
Cas13d	0.966667	0.962136	1.07519	0.293039	0.252093	0.303101

## Sheet: 1e
	DsRed mRNA level	GFP mRNA level
Control gRNA	1.00032	0.940539	0.969263	1.04904	1.04566
g2	0.400829	0.51127	0.545521	0.587578	0.569959
g3	0.26521	0.47044	0.494683	0.49033	0.515389
gRNA	0.192314	0.210163	0.22839	0.242909	0.232628
g4	0.286733	0.606214	0.639652	0.66802	0.652542
g5	0.270142	0.406327	0.440304	0.405176	0.432493
g6	0.681883	0.897215	0.88437	0.925092	0.857243
g7	0.286876	0.466825	0.451189	0.458076	0.454289
g8	0.221125	0.200929	0.198554	0.209886	0.197613
g9	0.349532	0.349012	0.349264	0.355255	0.344382
g10	0.257527	0.264284	0.271528	0.256387	0.267685

## Sheet: 1f
Control	DsRed
5900	3600
7950	3225
6100	4000

## Sheet: 1g
	h3.1	h3.2	h3.3	h11.1	h11.2	h11.3
5_8S_rRNA	752.249	313.495	443.011	238.046	528.309	418.258
5S_rRNA	4.38891	6.48438	13.4034	0	8.2098	0
7SK	0.440016	9.27e-08	3.88e-07	3.29e-08	0	1.66e-08
A1BG	10.4048	13.2769	10.5072	12.675	11.4786	11.423
A1BG-AS1	8.22304	9.74144	10.7404	7.57972	7.53003	8.6543
A1CF	0.0366298	0.00638872	0.00684932	0.0879614	0.0180109	0.160438
A2M	0.12068	0.219233	0.16442	0.323729	0.0471004	0.493004
A2M-AS1	0.377466	0.513166	0.592216	0.138552	0.274023	0.24811
A2ML1	0.0642822	0.245362	0.242774	0.0586635	0.0544413	0.0814932
A2ML1-AS1	0	0	0	0	0	0
A2ML1-AS2	0	0.255926	0	0	0	0
A2MP1	0.0160877	0	0	0.0143509	0	0
A3GALT2	0.0742236	0.336067	0	0.0664019	0.0613436	0
A4GALT	1.51159	2.29377	2.08112	2.2464	3.70259	3.01488
A4GNT	0.118487	0.0357904	0.0770268	0	0	0
AA06	0	0	0	0	0	0
AAAS	52.9319	50.6596	52.6071	54.8059	57.7198	57.4006
AACS	8.10872	8.22107	7.16651	10.8019	9.67024	10.2668
AACSP1	0.144013	0.0435144	0.116855	0.0612536	0.1183	0.0681882
AADAC	0	0	0	0	0	0
AADACL2	0.0544884	0.0494024	0	0	0.0223518	0.012872
AADACL2-AS1	0	0	0	0	0	0
AADACL3	0	0	0.0169266	0	0	0
AADACL4	0	0	0	0	0	0
AADACP1	0	0	0	0	0	0
AADAT	9.57472	10.8359	11.1873	9.65289	10.2915	11.2376
AAGAB	43.2681	46.321	46.1944	54.2733	58.8088	60.5569
AAK1	4.39884	4.04135	4.04252	4.40984	3.38673	5.34828
AAMDC	21.8619	20.8868	19.8325	28.7857	30.4828	22.0546
AAMP	126.506	139.314	131.216	125.323	114.481	123.238
AANAT	0.404229	0.347925	0.213323	0.363912	0.0836133	0.0692534
AAR2	21.0351	22.3578	21.6184	23.6913	25.6577	23.7509
AARD	0.757581	0.602258	0.281062	0.680472	0.393749	0.91538
AARS1	79.2564	83.7235	81.0025	95.8538	95.6097	96.3235
AARS2	21.0536	18.9017	19.4996	17.9097	17.803	17.9774
AARSD1	62.8372	65.2629	58.246	45.9474	41.6698	50.5817
AARSD1P1	0.576067	0.34351	0.616963	1.02387	0.707105	0.908245
AASDH	6.1974	7.92585	6.50722	7.74686	7.45496	8.55852
AASDHPPT	39.3416	40.5742	36.5282	52.5283	55.7469	50.5189
AASS	9.52937	9.19204	9.87689	11.1419	10.5203	10.0579
AATBC	0	0	0	0	0	0
AATF	34.3056	36.2449	33.0184	39.1479	39.9065	37.1282
AATK	2.11756	0.888608	1.26523	1.6925	1.20631	1.13754
ABALON	0	0	0.035759	0.0655083	0	0
ABAT	2.57961	1.77918	2.45914	2.39745	2.61243	2.12082
ABCA10	0.432267	0.201469	0.0849473	0.206725	0.23844	0.20238
ABCA1	0.211792	0.203315	0.254276	0.372117	0.500313	0.569992
ABCA11P	5.35327	3.51624	3.77715	3.65546	4.06032	4.19399
ABCA12	0.00932747	0.0126697	0.0181394	0.0166354	0.0229456	0.00880606
ABCA13	0.0154234	0.0402095	0.0287644	0.0133103	0.0485322	0.0419181
ABCA17P	0.838037	0.411214	1.29967	0.706692	2.09511	0.447204
ABCA2	14.2059	15.1916	16.0607	15.2047	14.0978	21.3914
ABCA3	15.5496	16.8893	16.3109	14.8556	16.3671	14.7171
ABCA3P1	0	0	0	0	0	0
ABCA4	0.00890698	0	0	0.0238277	0	0.0494743
ABCA5	5.43117	4.04522	3.85048	5.13875	5.05882	4.77368
ABCA6	0.00797822	0.0177901	0.0352884	0.0580572	0.0130532	0.0225465
ABCA7	4.91405	5.69184	8.24668	8.4844	9.0151	6.36425
ABCA8	0.190774	0.0729629	0.0640969	0	0.134871	0
ABCA9	0.581298	0.454126	0.564418	0.495538	0.293177	0.200808
ABCA9-AS1	0	0	0	0	0	0
ABCB10	18.6225	17.2523	16.4202	18.1314	19.1769	17.0031
ABCB10P1	0	0	0	0	0	0
ABCB10P3	0	0	0	0.00329643	0	0
ABCB10P4	0.0632718	0.0577355	0	0.0252148	0	0
ABCB11	0.0188563	0.527202	0.558014	0.00840498	0	0.433338
ABCB1	3.06915	3.12667	2.05718	3.11597	3.49833	2.96737
ABCB4	0.302465	0.42134	0.569176	0.687145	0.708632	1.27089
ABCB5	0	0	0.0596774	0	0.0302779	0.0856336
ABCB6	12.2528	13.6805	14.3819	16.0364	9.62533	10.0922
ABCB7	27.3254	25.9017	25.7519	35.8253	29.27	34.1999
ABCB8	18.6657	19.9894	21.8475	18.7329	18.4768	21.1926
ABCB9	3.57959	5.28475	5.33592	4.03396	5.03322	3.63808
ABCC10	15.8071	17.3089	18.0146	12.3222	10.4113	11.0327
ABCC11	0.162905	0.465456	0.123542	0.192637	0.253199	0.391184
ABCC1	14.3915	14.2753	14.1329	16.0554	12.5696	16.067
ABCC12	0	0.0160253	0.00859209	0.0400346	0.1399	0.0310716
ABCC13	0.0162931	0.043944	0	0	0	0
ABCC2	0.976204	1.52094	0.71875	1.39754	0.781222	1.55179
ABCC3	1.4595	0.948336	1.02185	0.598271	0.277537	0.552597
ABCC4	7.74948	8.61278	7.8124	9.38727	9.42603	9.53083
ABCC5	13.2407	14.2258	13.3893	15.4669	14.8443	15.3383
ABCC5-AS1	0	0	0	0	0	0
ABCC6	2.76476	1.89577	3.31152	3.38638	2.90134	2.65844
ABCC6P1	1.88145	2.27856	2.40474	1.49159	2.08999	2.14025
ABCC6P2	1.12311	1.40542	2.0926	2.61425	0.762585	2.14992
ABCC8	1.56634	1.84921	1.69073	1.32996	1.4094	2.00163
ABCC9	0.4606	0.583843	0.572271	0.284875	0.17205	0.344884
ABCD1	2.56774	2.69871	2.99715	3.85401	4.21045	4.61842
ABCD1P2	0	0	0	0	0	0
ABCD1P3	0	0	0	0	0	0
ABCD1P4	0	0	0	0	0	0
ABCD2	0.072912	0.0188888	0.0607752	0.148622	0.119591	0.0295078
ABCD3	29.8182	33.2269	30.5312	37.3658	39.6483	37.1989
ABCD4	41.0122	43.6014	46.256	51.1529	54.2735	52.4288
ABCE1	72.0155	78.7459	77.2108	80.4554	78.3335	76.6652
ABCF1	53.877	57.0751	52.7623	52.8291	53.1319	51.8985
ABCF2	41.5638	46.3673	47.8969	43.3192	48.15	54.2931
ABCF2-H2BE1	22.9881	24.5791	28.2571	34.1167	30.8824	29.2619
ABCF2P1	0.0375497	0.0340322	0	0	0	0
ABCF2P2	0	0	0	0	0	0
ABCF3	22.0769	21.5633	19.178	16.4779	17.504	18.737
ABCG1	1.84349	1.82217	1.41358	2.74961	2.88122	2.55759
ABCG2	0.978511	1.07107	1.77835	1.06157	1.3696	1.00202
ABCG4	1.05213	0.590181	0.85578	1.25194	0.639841	1.85026
ABCG5	0.0667122	0.0211683	0.0216491	0.0219314	0.0182631	0.0232748
ABCG8	0.12544	0.0544895	0.0391591	0.0995657	0.101558	0.123291
ABHD10	28.1308	31.0879	29.0281	31.0812	32.2327	32.8461
ABHD11	18.2765	0.417074	0.922995	1.03703	0.750583	0.969187
ABHD1	1.3979	18.4628	21.5896	11.9294	15.5995	14.0334
ABHD11-AS1	0	0	0.125794	0.288662	0.319221	0
ABHD12	21.5169	22.9463	24.4098	28.4854	29.4422	27.4984
ABHD12B	0	0.110877	0.150001	0	0.0194231	0.114999
ABHD13	3.07324	3.37071	2.76016	2.98411	2.83611	2.87987
ABHD14A	8.64098	10.5565	9.22211	11.422	11.9906	11.9476
ABHD14A-ACY1	1.54319	1.418	2.36248	0.870488	0.660583	1.5702
ABHD14B	29.3448	31.189	31.294	28.6945	28.1189	26.8203
ABHD15	2.30198	2.01239	2.72635	2.46299	2.51037	2.47039
ABHD15-AS1	0	0	1.16852	0	0	0
ABHD16A	26.9249	32.1869	27.4626	17.6361	17.5749	19.2678
ABHD16B	0	0	0.0469049	0	0	0
ABHD17A	29.0831	25.9017	30.6882	38.8949	41.7503	39.9816
ABHD17AP1	0	0	0	0	0	0
ABHD17AP3	0	0	0	0	0	0.0636006
ABHD17AP4	0	0	0.0929151	0	0	0
ABHD17AP5	0	0	0.172612	0	0	0
ABHD17AP6	0	0	0.0774652	0	0	0
ABHD17AP9	0	0	0	0	0	0
ABHD17B	8.5635	7.51047	7.52623	11.5272	11.3333	11.2056
ABHD17C	9.76803	10.3329	9.61386	12.1969	11.3412	12.4056
ABHD18	8.09834	6.81326	7.24438	7.08146	6.12179	5.95099
ABHD2	8.62044	7.5237	11.2645	9.33597	10.1872	11.3234
ABHD3	24.3829	20.0108	23.1613	20.3433	21.8788	20.5131
ABHD4	6.56701	7.61342	4.77919	9.05634	7.02331	6.63276
ABHD5	12.3766	12.6727	13.1323	15.1147	13.8835	16.2216
ABHD6	8.01457	7.64475	6.2947	7.61875	7.92804	6.79181
ABHD8	2.54347	2.50165	1.78767	4.38617	4.69323	4.12575
ABI1	10.5805	12.4217	11.8089	15.1423	15.0666	15.2806
ABI1P1	0	0	0	0	0	0
ABI2	26.4367	27.3087	32.7295	42.5078	37.0022	39.3404
ABI3	0	0	0	0.0388901	0.0751991	0
ABI3BP	0.52461	0.621356	0.989264	0.7614	0.814386	1.12727
ABITRAM	21.0273	26.5833	21.2545	20.5984	20.6331	20.1519
ABITRAMP1	0	0	0	0	0	0
ABL1	16.4955	17.9843	13.7886	20.5002	17.1113	19.5085
ABL2	5.78986	5.14634	5.95093	6.68569	5.55189	7.29143
ABLIM1	14.4907	14.1155	13.7747	9.25718	9.30058	8.90376
ABLIM2	0.988784	0.940015	0.906538	0.951282	0.707565	0.85422
ABLIM3	0.451302	0.0939425	0.452408	0.310372	0.21011	0.120636
ABO	0.152819	0.369998	0.497265	0.0403237	0.73704	0.0485097
ABR	13.6503	13.3478	11.7046	18.9564	21.214	17.8872
ABRA	0	0	0.0239859	0	0	0
ABRACL	70.5525	78.0777	64.3131	79.0976	86.9804	76.0691
ABR-AS1	0	1.26071	0	0	0	0
ABRAXAS1	6.08742	5.8023	5.86731	5.94714	5.31167	6.41748
ABRAXAS2	14.4695	15.0021	14.1544	20.2346	20.5208	18.7198
ABT1	26.2862	30.5916	26.9113	36.1167	36.3733	36.9065
ABT1P1	0	0	0	0	0	0
ABTB1	2.23402	2.31501	1.7686	2.59124	3.8103	2.67383
ABTB2	2.98775	3.5789	2.81137	4.14133	3.85166	3.70061
ACAA1	29.6498	29.5841	28.8371	35.8181	32.8375	33.2758
ACAA2	25.6294	29.3144	27.0442	35.4892	37.5596	35.8525
ACACA	15.011	16.4857	18.0323	19.6705	23.4811	19.8921
ACACB	3.98291	5.45955	2.11718	3.72742	3.9369	4.92113
ACAD10	10.1651	11.1885	9.93483	9.87736	11.59	12.4581
ACAD11	31.8093	34.2322	33.4502	49.0254	50.7761	50.3741
ACAD8	14.5886	17.2864	15.492	14.4812	16.3183	16.7221
ACAD9	21.3224	21.8867	22.7997	29.1018	28.1508	27.5009
ACADL	2.04406	1.17508	1.36591	1.74259	1.88294	1.71707
ACADM	59.4678	56.8954	54.5543	72.5533	75.6179	73.3723
ACADS	6.19145	3.90492	5.26342	6.05629	7.16795	6.36305
ACADSB	10.2872	10.543	10.3271	17.388	15.7888	14.7197
ACADVL	149.014	154.466	146.956	153.646	148.462	151.302
ACAN	0.044119	0.0537787	0.138015	0.0451623	0.122005	0.0793173
ACAP1	1.76333	2.25688	1.25364	1.42266	1.32606	2.63013
ACAP2	5.85495	7.14938	8.84769	8.76077	8.08927	9.30818
ACAP2-IT1	0.363416	0.657542	0.714212	0.868861	0	0.702342
ACAP3	24.169	26.0499	28.4692	33.9147	32.495	27.6806
ACAT1	73.0396	75.7611	73.2129	83.8341	89.4759	85.6088
ACAT2	73.8521	80.491	72.27	66.1053	65.6102	61.9467
ACBD3	32.548	35.0161	38.1949	40.6352	37.6759	39.2951
ACBD3-AS1	0	0	0	0.154088	0	0
ACBD4	5.27314	4.63212	4.69515	4.75989	5.22425	3.28713
ACBD5	7.05738	6.64966	6.34391	7.95594	9.08538	8.72495
ACBD6	55.5671	52.5895	52.7633	65.6576	63.2015	66.2351
ACBD7	3.27461	2.97924	2.95782	3.06111	2.60589	2.35365
ACCS	9.78248	8.61061	9.15076	5.8492	6.54766	6.92875
ACCSL	0.077693	0	0	0.0346919	0.063936	0
ACD	27.9441	26.2596	25.2651	22.256	23.6175	21.1816
ACE2	0.0487715	0.27379	0.325352	1.40818	1.70284	0.106902
ACE	3.08071	3.05806	2.90075	0.042029	0.222293	2.39255
ACE3P	0	0	0	0	0	0
ACER1	0	0	0	0	0	0
ACER2	1.296	1.2856	1.3096	1.26567	1.68739	1.80635
ACER2P1	0	0	0	0	0	0
ACER3	5.14466	6.6424	6.46641	7.3045	7.09429	7.26611
ACHE	8.66247	8.8449	7.98093	4.57169	5.1204	5.33824
ACIN1	224.994	234.31	238.237	180.874	163.595	175.014
ACKR1	0	0	0	0	0	0
ACKR2	0.158736	0.745107	0.267042	0.186067	0.62181	0.245601
ACKR3	0.137849	0.105023	0.0671783	0.208093	0.0566898	0
ACKR4	0	0	0.0289606	0.0530706	0.0244359	0
ACKR4P1	0	0	0.0701505	0	0	0
ACLY	87.2736	95.5749	89.9659	100.199	101.293	102.854
ACMSD	0	0	0	0	0	0
ACNATP	0	0.108884	0	0.107463	0	0
ACO1	9.98699	10.1983	9.80962	11.2005	11.92	11.6767
ACO2	43.0418	44.6107	46.0488	49.2429	49.503	52.1718
ACOT11	1.03009	1.34394	0.841292	0.70084	0.681382	0.871792
ACOT12	0	0.0300798	0	0	1.97273	0
ACOT1	2.65108	24.4455	3.19102	2.26293	0	2.4417
ACOT13	22.3132	4.09927	24.8774	29.2298	24.2251	24.7867
ACOT2	13.2623	10.3528	13.4506	11.8541	11.8755	12.6737
ACOT4	0	0	0	0	0	0
ACOT6	0	0	0	0.0679081	0	0
ACOT7	44.4232	52.865	44.4648	55.2168	56.2496	53.1585
ACOT8	13.7959	13.3274	13.6823	14.896	19.0923	17.8069
ACOT9	15.738	18.5947	16.3757	20.1594	20.439	21.579
ACOX1	9.41768	11.0187	16.7917	7.19415	9.3525	7.29523
ACOX2	0.169191	0	0	0.270712	0.273884	0.299199
ACOX3	4.79445	4.75232	6.88231	4.39774	5.35208	4.66368
ACOXL	0.0602236	0.51548	0.360368	0.0996105	0.13814	0.244589
ACOXL-AS1	0.11832	0.0643524	0.434759	0.0832428	0.250434	0.0896302
ACP1	86.4616	89.631	85.3092	106.175	101.142	106.821
ACP2	24.2532	25.7762	30.3937	15.617	14.085	15.3342
ACP3	0.50341	0.422721	0.434273	0.411303	0.516518	0.298783
ACP4	0	0	0	0	0.044634	0
ACP5	0	0.0266946	0.0728627	0	0	0.0279225
ACP6	25.4143	25.1337	20.9261	27.7118	32.0704	29.3274
ACP7	0.0846539	0.0430286	0.11557	0	0	0.111063
ACR	0.239152	0	0	0.180059	0.291917	0.0959358
ACRBP	0.203306	0.298006	0.29601	0.660286	0.398367	0.485365
ACRP1	0.119327	0.21591	0	0	0	0.345786
ACRV1	0	0	0	0	0	0.138938
ACSBG1	0.846892	1.06956	1.04708	0.29845	0.490588	0.481456
ACSBG2	0	0	0	0	0.102045	0.118674
ACSF2	10.8505	6.86025	8.0385	11.6074	12.7308	15.2142
ACSF3	17.8093	20.5321	17.6372	21.0275	23.2838	21.4814
ACSL1	8.15507	7.5571	8.7956	11.5011	11.8655	11.3933
ACSL3	30.4069	35.09	32.5348	37.3015	37.8668	36.2892
ACSL3-AS1	0	0	0	0	0	0
ACSL4	12.6877	13.9879	11.6782	14.5919	13.1152	14.7632
ACSL5	0.0210979	0	0	0.113593	0	0
ACSL6	0.601719	1.70765	0.372007	0.49178	1.00524	0.610067
ACSM1	0.0988196	0.268326	0	0.199849	0.344327	0.380199
ACSM2A	0.128823	0.183121	0.24143	0.548532	0.841287	0.0280261
ACSM2B	0.271581	0	0.090048	0.309752	0.136966	0.0787904
ACSM3	2.23773	1.98795	2.37329	2.44176	1.00085	1.92436
ACSM4	0	0.0264627	0	0	0	0
ACSM5	0	0	0	0	0	0
ACSM5P1	0	0	0	0	0	0
ACSM6	0	0	0	0	0	0
ACSS1	4.58471	5.67826	4.41104	5.84135	4.99542	5.33958
ACSS2	9.65358	6.77573	6.49907	10.5457	9.86592	8.3475
ACSS3	0.67674	1.54285	1.3597	2.87285	2.08277	1.44778
ACTA1	2.56148	2.27958	3.24432	2.61944	2.29667	2.70965
ACTA2	8.7506	12.1287	12.4914	17.3965	21.2661	19.9758
ACTA2-AS1	0.267157	0.0252945	0.17976	0.136715	0.114674	0.241155
ACTB	980.462	1102.45	1055	1017.46	1056.39	1059.09
ACTBL2	0	0	0	0	0.0199271	0
ACTBP1	0	0	0	0	0	0
ACTBP11	0.066292	0.0600357	0	0	0.164193	0
ACTBP12	0	0.448702	0	0	0	0
ACTBP14	0.206796	0.312142	0.0674049	0	0.0569338	0
ACTBP15	0.0711761	0	0.487195	0	0	0
ACTBP2	0.199679	0	0.130079	0	0	0
ACTBP4	0	0	0	0	0	0
ACTBP6	0	0	0	0	0	0
ACTBP7	0.0664256	0.4211	0	0	0.219372	0.126915
ACTBP8	0	0	0	0	0	0
ACTBP9	0	0	0	0	0	0
ACTC1	0.531459	0.378372	0.390054	0.233971	0.164853	0.261586
ACTE1P	0	0	0	0.223941	0.0813348	0.0943392
ACTG1	962.507	1049.83	1008.69	983.041	1030.07	1022.04
ACTG1P10	0	0	0	0	0.0573808	0.0664092
ACTG1P1	0.132154	0.119692	0.129198	0.295483	0.16367	0.0631245
ACTG1P11	0	0	0	0	0.0273928	0
ACTG1P12	0	0.0576439	0.124396	0.170709	0	0
ACTG1P13	0	0	0	0	0	0
ACTG1P14	0.199693	0.24113	0.325352	0.238092	0.384709	0.127184
ACTG1P15	0	0	0.0693657	0	0.0585931	0
ACTG1P16	0.208372	0.314516	0.543374	0	0.0573712	0
ACTG1P17	1.57943	1.46833	4.65783	1.07427	1.96471	0.952722
ACTG1P18	0	0.0589922	0	0	0	0
ACTG1P19	0	0	0	0	0	0
ACTG1P2	0	0	0	0	0.0273928	0
ACTG1P20	2.50353	4.33638	3.10127	2.44333	3.15314	2.25649
ACTG1P21	0	0.414347	0.223877	0	0	0.0730115
ACTG1P22	0	0	0	0	0	0
ACTG1P23	0	0	0	0	0	0
ACTG1P24	0.804649	0.404682	0.43797	0.320168	0	0.514963
ACTG1P25	0.733702	1.19595	1.43549	0.590722	0.727585	1.19339
ACTG1P3	1.74511	1.58052	0.787456	0.180076	0.166274	0.192403
ACTG1P4	0	0	0	0	0	0
ACTG1P9	0.230712	0.0465059	0.199298	0	0.0444745	0.0242598
ACTG2	0.389444	0	0.299065	0.136885	0.126248	0.0486273
ACTL10	0.134844	0.12218	0.219263	0	0	0
ACTL11P	0.0504479	0.0152459	0.0163803	0.0150144	0.0137987	0
ACTL6A	33.4317	37.627	34.3006	38.3502	42.4176	43.1616
ACTL6B	0.407103	1.58367	0.678261	0.679477	0.759981	0.669029
ACTL7A	0	0	0	0	0	0
ACTL7B	0.361483	0.327491	0.65538	0	0.0851248	0
ACTL8	0.152145	0.0767545	0.296681	0.226978	0.125192	0.0805205
ACTL9	0	0	0	0	0	0
ACTN1	28.5886	28.4297	27.5064	35.1569	35.1808	36.145
ACTN1-DT	0.741581	0.755738	0.144218	0	0.122028	0.4791
ACTN2	6.31803	6.88387	5.83314	6.27596	5.86747	6.93308
ACTN3	0.0873964	0.0396128	0.0638111	0.105785	0	0.111127
ACTN4	87.9186	90.3846	87.749	94.0155	93.7691	107.046
ACTN4P1	0	0	0	0	0	0
ACTN4P2	0.036914	0	0	0	0	0
ACTP1	0	0	0	0	0	0
ACTR10	27.5045	36.2003	30.9516	32.4384	34.8457	47.5914
ACTR1A	74.4543	75.0771	71.6617	90.1362	84.1447	81.853
ACTR1AP1	0	0	0	0	0	0
ACTR1B	35.1513	30.7801	32.794	32.7073	30.6849	31.4293
ACTR2	95.9259	98.1814	94.6439	116.633	118.413	120.275
ACTR3	76.2686	86.6219	81.077	104.099	103.901	100.704
ACTR3-AS1	1.22837	1.87171	1.86434	1.38478	0.411178	2.39387
ACTR3B	11.7601	12.7829	12.7219	20.9037	15.5867	16.6486
ACTR3BP1	0	0	0	0	0	0
ACTR3BP4	0	0	0	0	0	0
ACTR3BP6	0	0	0	0	0	0
ACTR3C	3.01271	4.70592	3.42912	2.00154	1.77832	1.0029
ACTR3P2	0	0	0	0	0	0
ACTR3P3	0	0	0	0	0	0
ACTR5	5.14005	7.06136	5.60592	6.06897	5.36766	5.88493
ACTR6	26.1725	23.233	25.3492	26.6183	25.5266	25.4038
ACTR6P1	0	0	0	0	0	0
ACTR8	21.0681	24.1093	19.8653	22.9671	25.2177	21.5511
ACTRT1P1	0	0	0	0	0	0
ACTRT3	1.69298	2.1477	2.14672	1.58779	1.35895	1.6898
ACVR1	4.49457	3.3977	3.24351	5.4426	4.71393	5.559
ACVR1B	11.5154	10.6256	9.79317	11.0837	12.2469	12.0913
ACVR1C	0.172977	0.216103	0.153387	0.154622	0.156534	0.164958
ACVR2A	5.81599	5.00514	5.6826	4.87114	5.51199	5.46829
ACVR2B	5.48516	4.86146	5.01237	5.1585	5.58242	5.67539
ACVR2B-AS1	2.07167	2.41874	2.08617	1.25832	0.846636	0.950575
ACVRL1	0.252489	0.0443993	0.0522404	0.0478147	0.0663229	0.183815
ACY1	20.9155	21.1701	19.9279	21.8561	19.7663	20.8871
ACY3	0	0	0	0	0	0
ACYP1	38.5631	43.6872	48.4878	29.8907	29.1165	36.3216
ACYP2	4.06778	5.62542	6.03175	6.43205	5.4375	4.74157
ADA2	0.0919815	10.7728	12.7191	11.852	11.9594	0.194062
ADA	9.63785	0.0225856	0.119716	0.0804158	0.114595	9.5001
ADAD1	0	0	0	0	0	0
ADAD2	0	0.0545722	0.098131	0.15492	0	0
ADAL	7.13	6.87404	7.66225	9.95542	9.65475	10.9839
ADAM10	16.1501	22.127	21.0915	21.1113	24.9661	26.8895
ADAM11	5.06736	6.72778	6.67189	5.70102	6.56646	9.36442
ADAM12	0.0492419	0.0595338	0.803998	0.139044	0.0403731	0.0766855
ADAM15	47.6952	50.5365	46.0599	46.9998	43.0692	42.6222
ADAM17	11.5697	11.254	11.8602	14.58	15.1082	12.4719
ADAM18	0	0	0	0	0	0
ADAM19	0.898998	1.10464	1.07162	1.31516	1.18457	1.12764
ADAM1A	0.344152	0	0.0598402	0	0	0.0955207
ADAM1B	0.0347872	0	0.0338644	0.0782289	0	0
ADAM20	0.097395	0.110354	0.0711228	0.0651848	0.0200026	0.0459978
ADAM20P1	0.649145	0.765344	1.00979	0.257866	0.048509	0.147302
ADAM21	0.106439	0.139736	0.175152	0.0379892	0.126661	0.0243394
ADAM21P1	0	0	0	0	0	0.0321119
ADAM22	3.96204	4.72584	3.32556	4.31068	4.18676	3.85005
ADAM23	6.91423	5.35799	6.72964	6.09722	7.51535	7.61713
ADAM24P	0	0	0	0	0	0
ADAM28	0.00930843	0.00844032	0.00905118	0.0628786	0.0588519	0
ADAM29	0.172347	0.0303266	0.163432	0	0.02506	0
ADAM30	0	0.0205155	0	0	0	0
ADAM32	0.351823	0.484435	0.529443	0.430906	0.283533	1.04796
ADAM33	0.0290764	0	0	0.034794	0.0955985	0.0275664
ADAM3A	0	0.181691	0	0	0	0
ADAM3B	0	0	0	0	0	0
ADAM5	0	0.0315215	0	0.0874009	0	0
ADAM7	0	0	0	0	0	0
ADAM8	1.99777	2.62615	3.47642	1.82392	2.67145	2.27573
ADAM9	22.9793	24.9986	23.5	28.8605	26.9743	26.0149
ADAMDEC1	0	0	0	0	0	0
ADAMTS10	1.70315	1.95039	1.71581	2.6788	2.36225	2.32218
ADAMTS12	0.00758927	0.0259529	0.0743572	0.0441521	0.0234867	0.0727466
ADAMTS1	26.0314	26.1603	22.9735	23.5043	21.6146	21.958
ADAMTS13	9.29648	8.37336	10.7109	10.8567	7.64326	9.68733
ADAMTS14	0.0374966	0.0339975	0.0364713	0.0445902	0.030759	0.0590396
ADAMTS15	0.371358	0.53478	0.41426	0.438329	0.331446	0.278508
ADAMTS16	0.0506725	0.0229659	0.0493464	0.0904454	0.0416318	0.0125209
ADAMTS16-DT	0.039045	0.0205431	0.0878934	0.0300029	0.0183952	0.0225539
ADAMTS17	5.95463	4.17008	4.99163	5.53214	4.60082	5.03442
ADAMTS18	0.0450222	0.0408218	0	0.0501902	0.129553	0.0318918
ADAMTS19	2.26489	2.48803	3.06478	2.02711	2.01642	2.34992
ADAMTS19-AS1	0.646604	0.661689	0.804139	1.12664	1.49511	1.24425
ADAMTS20	1.02154	0.860597	0.496234	0.656724	0.570346	0.609343
ADAMTS2	2.46073	2.11853	1.82103	2.53773	2.51408	1.80591
ADAMTS3	2.17366	2.80601	1.62274	2.76097	3.14633	2.81459
ADAMTS4	0.549929	0.438412	0.366687	0.0950867	0.137402	0.168477
ADAMTS5	0.0404851	0.0843407	0.126757	0.102335	0.110625	0.193602
ADAMTS6	0.839807	0.606423	0.597648	1.14105	0.886909	1.26791
ADAMTS7	0.939081	1.00117	0.943158	1.72326	1.42743	1.51265
ADAMTS7P1	0	0.0128811	0	0	0.0442224	0.0425515
ADAMTS7P3	0	0.0184154	0.0716152	0	0	0
ADAMTS7P4	0.684554	0	0	0	0.0165559	0.116927
ADAMTS8	0.183487	0.353032	0.089638	0.147889	0.166318	0.156796
ADAMTS9	1.98812	1.57441	1.85331	1.69844	1.60453	2.02841
ADAMTS9-AS1	0	0	0	0	0	0
ADAMTS9-AS2	0.151721	0.0655989	0.145732	0.117349	0.0296985	0.166333
ADAMTSL1	0.0909161	0.290058	0.241196	0.36908	0.0911245	0.320868
ADAMTSL2	0	0.0148283	0.016395	0	0	0
ADAMTSL3	0.901004	0.758887	0.337745	0.301671	0.324846	0.25815
ADAMTSL4	0.425845	0.423308	0.466634	0.414538	0.445966	0.433858
ADAMTSL4-AS1	0.626315	0.2438	0.497469	0.247805	0.179924	0.10382
ADAMTSL4-AS2	2.28876	1.84052	3.12583	0.684275	0.528806	0.492167
ADAMTSL5	1.03965	0.474106	0.927373	1.18104	1.23646	2.19434
ADAP1	8.66347	6.00244	9.75077	11.4463	9.27856	9.88452
ADAP2	3.14714	3.55227	3.65535	3.89761	5.36084	6.92117
ADAR	46.986	50.8518	46.6489	54.5226	54.9751	56.0474
ADARB1	11.2597	9.91278	10.7879	9.45667	11.4395	11.1967
ADARB2	0.0387521	0	0	0.149473	0.0188837	0
ADARB2-AS1	0	0	0	0	0	0
ADAT1	8.39664	8.18484	11.203	12.9641	11.5239	11.5086
ADAT2	23.9194	19.5429	25.8591	22.1016	21.6873	17.8972
ADAT3	23.2445	22.9716	28.3599	10.2064	10.4987	10.1067
ADCK1	9.93851	12.1129	9.65898	8.04392	11.4581	12.9787
ADCK2	11.0467	14.0116	12.7237	14.499	16.3064	13.9471
ADCK5	3.18231	4.13149	3.26252	3.04526	3.88308	4.32167
ADCY10	0.516464	0.425561	0.399049	0.845168	0.541163	0.429491
ADCY10P1	1.50101	1.58695	0.900072	1.78635	1.78589	1.41762
ADCY1	3.51104	3.45018	2.52207	3.47552	3.34237	2.84654
ADCY2	0.0460066	0.228825	0.0718097	0.129218	0.0215923	0.0505648
ADCY3	22.9727	31.1445	24.216	26.5342	25.3991	31.0679
ADCY4	0.120294	0.0770571	0.0436488	0.0214059	0.106998	0.106107
ADCY5	0.602526	0.529851	0.114835	0.245388	0.276857	0.500831
ADCY6	6.60859	6.73328	8.0404	9.01877	7.78555	7.92729
ADCY6-DT	0.615966	1.58818	1.83028	1.84871	0	0.403424
ADCY7	2.00848	1.07766	1.55637	1.97411	1.65034	1.19699
ADCY8	0	0	0.0194122	0	0.0327501	0.0377411
ADCY9	4.55144	4.9763	4.33576	6.2389	6.82017	5.83445
ADCYAP1	0.318204	0	0	0.0183927	0	0.0346467
ADCYAP1R1	0.733602	1.36866	1.05249	1.48363	1.14862	0.782075
ADD1	34.0185	33.0512	32.7636	47.2002	45.1003	46.0336
ADD2	11.5629	16.9904	13.3933	15.614	13.8358	12.2621
ADD3	30.9564	34.4712	32.3753	41.276	36.0711	43.7401
ADD3-AS1	0.443013	0.408569	0.746079	0.685712	0.255115	0.271763
ADGB	0.0100683	0.0182622	0.00958298	0	0	0.027948
ADGRA1	0	0.0176662	0	0.0832898	0.0127705	0.0294221
ADGRA1-AS1	0	0	0.0202161	0	0	0
ADGRA2	2.49402	2.30919	2.49996	3.30367	2.88818	3.22541
ADGRA3	9.4665	10.1081	8.70166	9.18436	9.58625	9.99701
ADGRB1	1.01839	1.08998	2.01447	1.44673	1.61674	2.04652
ADGRB2	5.65003	6.90226	4.59235	7.57641	7.07585	6.70801
ADGRB3	0.593873	0.771278	0.831402	0.921842	0.871377	1.15177
ADGRB3-DT	1.59003	1.51557	0.969008	0.954427	1.39654	0.859177
ADGRD1	0.0478611	0.422033	0.0540932	0.138825	0.0508857	0.377338
ADGRD1-AS1	0	0	0	0	0	0
ADGRD2	0.49818	0.429068	0.675313	0.184448	0.408876	0.387315
ADGRE1	0.0530967	0.0962562	0.157598	0.138093	0.128289	0.0771322
ADGRE2	0.164427	0.0743611	0.147367	0.0348529	0.0661534	0.0301763
ADGRE3	0.0329667	0.0298779	0	0	0	0
ADGRE4P	0	0	0	0	0	0
ADGRE5	6.39343	7.2756	7.15811	6.65518	6.16657	5.42928
ADGRF1	0.133398	0.241633	0.199563	0.049956	0	0.00728419
ADGRF2	0.0324967	0	0	0	0	0
ADGRF3	3.9682	1.78934	1.7377	1.1247	0.330093	0.118979
ADGRF4	0.0219213	0.0198718	0.0640218	0.0195603	0.0360059	0.0207499
ADGRF5	0	0	0	0	0.0380352	0
ADGRF5P1	0.582916	0.464937	0.859895	0.387351	0.356463	0.299314
ADGRF5P2	0	0	0	0	0	0
ADGRG1	0.319489	1.19125	0.889539	0.771943	0.556581	0.353261
ADGRG2	0.557408	0.638093	0.509692	0.665727	0.52062	0.827416
ADGRG3	0.0296299	0.0268556	0	0.054244	0	0.0280916
ADGRG4	0	0	0.00725875	0	0.0237592	0.013675
ADGRG5	0.186873	0.0364793	0	0.0954925	0.01652	0.0190378
ADGRG6	1.52157	0.665373	1.75924	0.912148	1.06045	0.800314
ADGRG7	0	0	0	0	0	0
ADGRL1	21.1698	17.8252	21.4992	23.7358	24.9566	23.3156
ADGRL1-AS1	1.42166	1.35894	1.50253	1.20099	0.794016	0.640677
ADGRL2	17.5104	17.6869	19.6431	24.8615	22.8725	23.8517
ADGRL3	2.85208	3.75478	2.29193	3.62594	2.65375	3.87599
ADGRL3-AS1	0	0	0	0	0	0
ADGRL4	0.155615	0.139717	0.305466	0	0.157939	0.150348
ADGRV1	3.25375	4.6028	2.98165	4.16198	3.38443	3.5043
ADH1A	0	0	0	0	0	0
ADH1B	0.0349031	0.0148568	0.0119371	0.0302736	0	0
ADH1C	0.04944	0.0447929	0	0	0	0
ADH4	0	0	0	0.0309876	0.0285462	0.0329386
ADH5	62.777	63.0287	63.8906	70.5159	72.8002	77.6309
ADH5P2	0	0	0	0	0	0
ADH5P3	0	0	0	0	0	0
ADH5P4	0	0	0	0	0.0562922	0
ADH5P5	0	0	0	0	0	0
ADH6	0.153013	0	0.150882	0.0215819	0	0.148863
ADH7	0	0	0.0267206	0.00471143	0.0258294	0
ADHFE1	1.95565	1.332	1.41556	1.96703	1.4325	2.54582
ADI1	37.836	42.9329	39.8317	40.6123	41.9518	40.0035
ADI1P1	0	0.153794	0	0	0	0
ADI1P2	0	0	0	0	0	0
ADIG	0	0	0	0	0	0
ADIPOQ	0.0299499	0.0135268	0.0576671	0	0.0239439	0
ADIPOQ-AS1	0.0601072	0	0	0.0175591	0.0160204	0.0184172
ADIPOR1	67.8717	67.4493	69.8957	87.7677	86.5409	86.3767
ADIPOR1P1	0	0	0	0	0	0
ADIPOR1P2	0	0.0583381	0	0	0	0
ADIPOR2	26.5946	27.9111	26.8865	32.7547	33.6348	32.5448
ADIRF	0	0	0.135406	0	0.643349	0
ADIRF-AS1	0	0.0234783	0	0.0510196	0.157472	0.18416
ADK	29.9869	30.5269	30.1334	39.2913	39.3658	37.8706
ADM2	0.3311	17.6326	19.9784	0.180189	0.254928	0.312836
ADM	20.5588	0.529592	0.760938	5.58142	3.81127	3.93253
ADM5	6.84345	6.65582	5.81117	9.84643	8.8938	9.62158
ADM-DT	0.598478	0.361116	0.391285	0.089343	0.165375	0.0959599
ADNP2	11.0643	13.7045	16.3646	11.9457	20.1212	12.8674
ADNP	22.8789	24.8895	22.6283	27.5769	26.543	28.7964
ADNP-AS1	0.374223	0.480354	0.449779	0.280463	0.255031	0.865245
ADO	8.90682	9.52245	8.99559	10.9058	11.5054	11.7125
ADORA1	1.45457	0.600233	0.805416	1.22652	1.76066	0.526217
ADORA2A	2.80179	2.98177	5.18562	3.73638	3.69122	4.42369
ADORA2A-AS1	0	0.0793604	0.0333722	0.0305713	0.0500681	0.0324937
ADORA2B	8.76723	9.23703	9.87581	5.79044	8.10439	7.3485
ADORA2BP1	0	0	0	0	0	0
ADORA3	0	0	0	0	0	0
ADPGK	39.8316	39.925	43.245	33.0724	38.5024	37.8455
ADPGK-AS1	0.665499	0.428679	0.599282	0.120092	0.126742	0.0754855
ADPRH	0.0777503	0.0962131	0.0179509	0.0695674	0.131323	0.0523411
ADPRHL1	2.36382	2.34691	2.13261	2.51855	2.84044	3.05384
ADPRM	4.51833	4.65482	4.43102	4.62595	5.25949	5.35633
ADPRS	25.0927	24.9137	25.4389	25.1722	26.0277	26.5879
ADRA1A	0.0334558	0	0	0.088924	0	0.0669334
ADRA1B	0.0816839	0.355329	0.0795605	0.170113	0.164846	0.192883
ADRA1D	0.0229656	0	0	0	0	0
ADRA2A	0.223268	0.186843	0.133697	0.0459635	0.0140964	0.0162407
ADRA2B	0.126449	0.0982591	0.0351587	0.0805776	0.0296564	0.102511
ADRA2C	6.48232	6.34272	6.03395	6.59331	7.03513	7.23641
ADRB1	0.110955	0.181046	0.237643	0.15841	0.127574	0.189058
ADRB2	0.275995	0.218862	0.100877	0.369637	0.340508	0.360155
ADRB3	0.026351	0	0	0	0	0
ADRM1	92.4927	93.3247	96.1378	102.659	110.677	101.064
ADSL	96.1736	103.57	95.6222	104	117.962	108.604
ADSS1	1.314	1.32063	0.788934	1.86951	1.92594	1.28644
ADSS2	39.1838	40.0862	39.0058	43.4336	40.1468	40.8578
ADTRP	0.128701	0.168399	0	0	0	0.0688569
AEBP1	0.0324454	0.329528	0.206508	0.237779	0.15985	0.0766885
AEBP2	16.7102	16.6764	14.4905	19.6997	21.1107	21.5441
AEN	63.8956	68.9292	70.3944	67.2397	69.9372	66.5614
AFAP1	3.31171	3.73597	3.39832	3.39117	4.81028	4.8343
AFAP1-AS1	0	0	0.0373554	0.00856443	0	0
AFAP1L1	1.80129	2.68527	2.26412	2.50047	3.14083	3.16691
AFAP1L2	0.522338	0.56719	0.614768	0.432616	0.523177	0.682833
AFDN	47.1583	49.3767	49.776	63.5392	58.9075	58.4625
AFDN-DT	1.99621	2.34876	1.36093	1.21663	0.995157	0.367677
AFF1	6.16996	6.51165	7.64447	9.82467	8.37428	9.28178
AFF2	0.0105336	0.0668152	0.0217555	0.190247	0.0917645	0.13754
AFF3	3.27729	1.42383	3.10481	3.59299	4.06826	3.59429
AFF4	12.5563	13.1186	11.6772	14.7906	12.9244	18.5467
AFF4-DT	1.63056	2.20937	2.97866	0.490789	0.689222	0
AFG1L	2.24743	4.02571	4.34083	6.35771	7.75214	8.55338
AFG3L1P	34.2817	37.7152	35.4411	28.9737	28.9557	31.475
AFG3L2	29.0506	26.4679	27.509	31.4089	34.0469	34.1052
AFG3L2P1	0	0	0	0	0	0
AFM	0	0	0	0	0	0
AFMID	31.6769	33.8061	33.9167	32.9442	37.9819	38.6105
AFP	0	0	0	0	0	0
AFTPH	6.36036	7.44585	7.46742	9.01995	9.21189	10.9973
AFTPH-DT	3.54986	3.68134	3.99578	0.29411	0.301082	0.277974
AGA	10.972	13.077	9.71067	16.29	13.6094	11.3591
AGA-DT	0.333094	0.0554382	0.579316	0.11655	0.347888	0.125599
AGAP10P	0.483865	0.462575	0.532098	0.64539	1.04795	0.215163
AGAP11	0	0.0608989	0	0	0.308143	11.0766
AGAP12P	0.219425	0.165195	0.504932	10.4529	10.3279	1.31e-05
AGAP13P	5.52366	5.42374	5.56669	0.295309	0.204893	0.119668
AGAP14P	0.316988	0.299482	0.607094	4.8658	4.37471	5.2717
AGAP1	7.41015	7.13601	7.61783	0.66016	0.466285	0.26748
AGAP1-IT1	0.38221	0.216719	0.235366	0.114275	0.105976	0.246588
AGAP2	1.65391	2.33492	2.62378	2.83229	1.81596	3.75819
AGAP2-AS1	4.63066	4.49831	4.37924	6.14187	4.916	5.90604
AGAP3	73.7961	69.4813	68.7249	74.1366	69.721	71.2091
AGAP4	13.246	10.2359	12.9983	10.923	9.5716	13.6417
AGAP5	12.0906	7.9803	10.6083	9.16841	8.75865	9.59768
AGAP6	21.6438	19.2483	21.0805	18.1259	17.4462	16.1887
AGAP7P	0.495734	0.190825	0.179875	0.14442	0.188901	0.123645
AGAP9	18.5888	16.6794	17.3384	17.3084	15.105	18.5953
AGBL1	0.0157382	0	0	0.0943012	0	0.0475964
AGBL1-AS1	0	0.0391033	0	0	0	0
AGBL2	0.824934	0.0353748	0.425273	0.286599	0	0.165969
AGBL3	14.4775	16.4495	16.1626	8.38165	8.02102	4.75855
AGBL4	0	0.0485912	0	0	0.0442187	0.051107
AGBL4-IT1	0	0	0	0	0	0
AGBL5	32.9572	37.8895	35.3635	38.241	39.6088	39.8193
AGBL5-AS1	0.517798	0.23399	0	0	0	0
AGBL5-IT1	0	0.316848	0	0	0	0
AGER	3.34741	4.39991	3.37633	3.87315	3.34512	3.32663
AGFG1	29.8113	30.0129	27.5616	41.8743	41.8292	43.6978
AGFG2	5.50129	4.65854	5.11877	4.7195	6.2296	8.13407
AGGF1	10.2038	11.0979	9.61826	12.3891	14.7465	12.5788
AGGF1P10	0.0390166	0.0948935	0.0306652	0	0	0
AGGF1P1	0.126099	0.485704	0.154722	0	0.202609	0.10782
AGGF1P2	0.689479	1.0311	0.552156	0.52787	0.39511	0.610781
AGGF1P3	0.18237	0.110127	0.296987	0.0543476	0.0501592	0.0580093
AGGF1P8	0	0	0	0	0	0
AGK	39.976	41.5238	41.1577	45.6092	49.7067	51.0527
AGK-DT	0.291826	0.351445	0.731212	0.317329	0.245384	0.99556
AGKP1	0	0	0	0	0	0
AGKP2	0.174237	0	0	0	0	0
AGL	7.99475	8.12271	7.67213	10.3715	9.55317	9.75199
AGMAT	0.574949	1.01474	0.698497	0.632366	0.697171	1.11934
AGMO	0	0	0.0269219	0	0	0
AGO1	5.85403	6.15925	5.74356	6.39508	6.11784	6.39176
AGO2	7.73313	6.91767	8.87566	12.8696	9.70605	17.0332
AGO3	5.36907	5.19964	6.03896	6.94547	10.9917	8.73038
AGO4	3.84152	5.51458	4.72048	5.16343	5.3385	5.85405
AGPAT1	55.2584	53.6332	54.8887	55.2297	54.4878	55.3066
AGPAT2	22.0041	25.0159	21.141	25.0477	26.8182	27.3629
AGPAT3	28.5795	30.4388	29.7509	34.3165	35.3536	38.5246
AGPAT4	9.35017	8.48615	7.5898	11.0594	11.2015	9.62057
AGPAT5	18.8246	18.6486	16.2435	16.9301	15.1385	14.1418
AGPS	23.7126	25.52	25.2425	34.3307	34.2068	33.6671
AGR2	0	0	0	0.1129	0	0
AGR3	0	0	0	0	0	0
AGRN	20.6416	22.2262	18.9187	20.4154	20.787	24.6011
AGRP	0	0	0.188157	0.171137	0.159376	0
AGT	0	0.0116378	0.0124852	0.0875271	0.0537462	0.271148
AGTPBP1	16.8613	17.0786	15.126	22.3812	22.1505	24.8622
AGTR1	0.928862	0.596399	0.382429	1.07456	0.650495	0.571186
AGTRAP	30.3121	27.1792	29.0766	27.982	28.4081	31.8798
AGXT	0	0.0613026	0	0	0	0.0320191
AGXT2	0	0	0	0	0	0
AHCTF1	21.7292	18.8601	21.1805	19.0086	18.418	24.5423
AHCTF1P1	0.193592	0.133699	0.173282	0.214687	0.204334	0.254321
AHCY	137.395	140.19	135.658	160.979	169.501	163.139
AHCYL1	35.3746	37.0266	32.5704	40.3704	39.5365	41.8162
AHCYL2	4.95211	4.08024	5.73459	6.54084	7.6442	7.83206
AHCYP2	0	0	0.21931	0	0	0
AHCYP3	0	0	0	0	0	0
AHCYP4	0	0	0	0	0	0
AHCYP5	0	0	0	0	0	0
AHCYP7	0	0	0	0	0	0
AHCYP8	0	0	0	0	0	0
AHDC1	4.49966	3.81034	4.08232	4.60568	3.66105	4.78172
AHI1	11.1143	10.1245	12.2579	13.2069	11.2987	12.6672
AHI1-DT	1.21279	1.81762	1.86572	0.816889	0.572209	0.738116
AHNAK2	0.721468	0.335863	0.60731	0.772113	0.387371	0.503901
AHNAK	4.32781	3.65603	3.25254	3.22853	2.94163	4.2294
AHR	2.47003	3.26295	3.01056	4.85268	4.48369	5.52982
AHRR	6.8371	8.85871	9.48144	8.48053	8.75475	10.6632
AHSA1	248.444	259.502	233.135	286.118	288.676	270.423
AHSA2P	22.1129	26.3173	26.4846	23.4808	27.3532	23.1448
AHSG	0.0459182	0.0522781	0	0.0808193	0	0.110072
AHSP	0	0	0	0	0	0
AICDA	0.0288606	0.0266959	0.0523462	0.146092	0	0.0254628
AIDA	23.276	26.3502	24.7929	28.4764	29.9174	29.6339
AIDAP1	0	0	0	0	0	0
AIDAP2	0.0873652	0.0780968	0.0431407	0.0660933	0.546072	0.296558
AIF1	0	0	0	0	0	0
AIF1L	12.4892	13.3693	11.7491	14.628	14.9695	14.3844
AIFM1	68.2855	76.9073	69.8862	81.958	82.2834	80.3363
AIFM1P1	0	0	0	0	0	0
AIFM2	2.13079	1.8697	1.92743	3.06976	3.00365	2.37515
AIFM3	0.164789	0.204586	0.0871506	0.160105	0.29802	0.344065
AIG1	48.6244	34.2477	34.7838	41.079	43.1051	47.496
AIG1P1	0	0	0	0	0	0
AIM2	0.135526	0.0492215	0.1348	0.0300276	0.0165776	0.0159141
AIMP1	60.2713	60.53	60.5272	60.3636	56.1051	61.1233
AIMP1P1	0	0	0	0	0	0
AIMP1P2	0	0	0	0	0	0
AIMP2	52.5836	58.9668	55.6836	59.3496	64.3986	62.2067
AIP	38.164	39.9407	38.1697	42.4966	40.5185	39.0709
AIPL1	0.167165	0.212206	0.457534	0.179467	0.108387	0.0317172
AIRE	0	0.0457865	0	0	0.0207786	0.0479864
AIRN	0	0	0	0	0	0
AJAP1	0.00534532	0	0.00519566	0	0	0
AJM1	0.911912	1.17558	1.20593	0.876937	1.15739	0.619428
AJUBA	14.9194	14.0804	17.2816	11.005	11.1612	11.4234
AJUBA-DT	1.12134	2.09555	1.8731	1.73587	1.75844	1.13158
AK1	37.9653	44.9394	39.9277	36.3137	41.6732	40.4619
AK2	267.456	273.858	252.409	327.687	311.792	309.055
AK2P2	0	0	0	0	0	0
AK3	14.4271	14.4221	12.9864	19.7698	16.5477	20.148
AK3P2	0	0	0	0	0	0
AK3P3	0.637017	0.461046	0.877002	1.14275	1.48366	0.863059
AK3P5	0	0	0	0	0	0
AK4	21.7742	28.4645	27.4242	37.9089	37.8044	37.4437
AK4P1	0	0	0.288196	0	0	0
AK4P3	0	0	0.14761	0.164253	0.0765279	0
AK4P4	0	0.119547	0	0	0	0
AK4P5	0	0	0	0	0	0
AK4P6	0	0	0	0	0	0
AK5	1.6626	1.06824	1.51587	0.549533	0.78693	1.75984
AK6	56.4548	75.8684	67.5862	67.1763	69.5642	64.3659
AK6P1	0	0	0	0	0	0
AK6P2	0	0	0	0	0	0
AK7	1.68294	1.44049	1.64306	2.36382	2.87076	2.20493
AK8	1.10143	0.76033	1.22578	1.5704	1.6401	2.02587
AK9	2.95284	3.51638	4.09656	4.41411	4.1806	3.99829
AKAIN1	0	0	0	0	0	0
AKAP10	10.0415	10.5706	9.75757	14.6659	12.867	15.4763
AKAP11	5.39663	4.93732	4.93665	6.05667	5.54683	6.50833
AKAP12	14.9738	15.4452	13.4688	17.5267	16.4779	17.7524
AKAP13	7.64307	8.47925	6.52544	7.78794	7.7234	9.65897
AKAP14	0.143408	0.076245	0.277848	0.257481	39.3476	39.7156
AKAP1	46.6192	46.3396	42.0718	42.594	0.348426	0
AKAP17A	32.3847	30.8858	32.3368	28.7665	28.3991	27.2068
AKAP17BP	0	0	0	0	0.0410273	0.0236501
AKAP1-DT	5.04528	5.53529	3.89938	1.28156	1.70239	2.19324
AKAP3	1.477	4.30769	2.89578	1.50529	1.10302	1.65193
AKAP4	0	0	0	0	0	0.0223576
AKAP5	1.26026	1.06334	1.24423	1.12538	1.15992	1.31664
AKAP6	1.06361	0.46166	0.524381	0.94866	0.717859	0.3745
AKAP7	3.35834	3.74861	3.46397	2.88696	3.68325	3.83986
AKAP8	23.8956	24.4022	26.5896	28.3409	28.5742	28.2452
AKAP8L	35.9084	39.6734	38.965	57.4324	53.6156	51.9455
AKAP8P1	0	0	0	0	0	0
AKAP9	9.05052	8.96608	9.39879	10.0293	8.80276	10.6001
AKIP1	23.9063	21.1192	17.0591	17.5934	27.1051	23.7201
AKIRIN1	57.802	60.6863	57.6175	67.7712	68.9793	67.0328
AKIRIN1P1	0	0	0	0	0	0
AKIRIN1P2	0	0	0	0	0	0
AKIRIN2	47.9446	48.9576	52.2033	50.5842	55.5085	55.2946
AKIRIN2P1	0	0	0	0	0	0
AKNA	2.26977	2.66178	4.11252	3.97252	3.26431	3.34983
AKNAD1	0.380407	0.63058	0	0.0230139	0.254871	0.210823
AKR1A1	52.0301	53.2702	56.9615	54.113	55.1128	54.5863
AKR1B10	0.0438364	0.245557	0.44321	0.0809532	0.114558	0.137639
AKR1B10P1	0	0	0	0	0	0
AKR1B10P2	0	0	0	0	0	0
AKR1B1	112.934	118.773	114.572	120.146	130.835	133.543
AKR1B15	0.104859	0.212667	0	0.0632121	0.0436168	0.0668762
AKR1B1P1	0	0	0	0	0.0665787	0
AKR1B1P2	0	0.149922	0	0	0	0
AKR1B1P3	0	0	0	0	0	0
AKR1B1P4	0	0	0	0	0	0
AKR1B1P5	0	0	0	0	0	0
AKR1B1P6	0	0	0	0	0	0
AKR1B1P7	0	0	0	0	0	0
AKR1B1P8	0	0	0	0	0	0
AKR1C1	0.109879	0.0374045	0.449881	0.503497	0.182388	0.0118793
AKR1C2	0.151733	0.147907	0	0	0.461637	0.0342134
AKR1C3	0.202019	0.0914199	0.121949	0.161083	0.483985	0.130793
AKR1C4	0	0	0	0	0	0
AKR1C5P	0	0	0	0	0	0
AKR1C6P	0	0	0	0	0	0
AKR1C7P	0	0	0	0	0	0
AKR1C8P	0	0	0	0	0	0
AKR1D1	0.031002	0.0783493	0.382825	0	0.0255815	0.0582905
AKR1D1P1	0	0	0	0	0	0
AKR1E2	0.37157	0.16799	0	0	0	0
AKR7A2	34.7849	35.9887	33.1399	36.8827	40.8473	39.6518
AKR7A2P1	0	0	0	0	0	0
AKR7A2P2	0	0	0	0	0	0
AKR7A3	0.961658	1.30828	1.38047	1.55165	1.00262	0.61643
AKR7L	2.75126	2.52594	1.98695	1.39601	1.14002	0.819312
AKT1	42.7623	47.8845	43.7477	52.1224	53.9262	51.0323
AKT1S1	62.0908	64.4829	71.2515	60.1155	60.8632	54.9933
AKT2	73.4935	76.8905	77.4669	88.2309	88.2344	96.3328
AKT3	15.926	17.3452	16.1048	24.4891	25.0344	22.026
AKT3-IT1	0	0.325643	0.178002	0	0	0.176178
AKTIP	11.6091	12.8918	12.6763	16.2434	12.1529	17.7374
ALAD	12.6049	10.5063	10.9203	12.1574	13.5499	13.4082
ALAS1	29.3458	33.7067	31.8155	32.4769	30.2996	33.5528
ALAS2	0	0	0	0	0	0
ALB	0.255838	0.298532	0.277649	0.268037	0.130825	0.554629
ALCAM	20.7382	21.1542	20.1946	24.6977	22.1372	24.8873
ALDH16A1	16.6032	19.4815	18.0605	15.9336	17.0962	16.3381
ALDH18A1	80.83	85.5981	81.9218	87.7221	84.1177	82.3331
ALDH1A1	0.0330179	0.0899833	0.0321771	0.129903	0.120626	0
ALDH1A2	34.4074	29.0125	27.7949	38.7458	40.3282	35.8705
ALDH1A2-AS1	0.0897828	0.406387	0.0879669	0	0	0
ALDH1A3	2.06109	3.04235	1.52846	2.03375	2.96239	3.25902
ALDH1A3-AS1	0.0418499	0	0.0176615	0.0484564	0	0
ALDH1B1	23.9181	23.4849	23.358	21.5391	24.0759	24.4813
ALDH1L1	0.339419	0.673472	0.0896421	0.273721	0.192254	0.18357
ALDH1L1-AS1	0	0	0	0	0	0
ALDH1L1-AS2	0	0	0	0.378204	0.0253115	0
ALDH1L2	9.53259	10.3813	10.2038	10.7827	11.8349	12.5778
ALDH2	19.0075	22.3526	15.7604	20.2421	23.6187	26.6795
ALDH3A1	1.80032	1.27623	0.850873	0.647786	0.782878	0.670857
ALDH3A2	26.6157	33.9334	34.4845	32.8701	40.237	34.6234
ALDH3B1	0.0484604	0.0407333	0.0470048	0.314432	0.0971249	0.114038
ALDH3B2	0	0	0	0	0	0
ALDH4A1	7.39754	7.60219	5.76511	8.02565	8.83001	8.14943
ALDH5A1	9.81301	11.3432	10.4007	9.47255	10.8048	10.2851
ALDH6A1	5.65708	6.44717	6.56305	7.00089	8.08528	8.70598
ALDH7A1	44.0076	46.9558	43.3531	51.898	56.624	54.3315
ALDH7A1P1	0	0	0	0	0	0
ALDH8A1	0.983176	1.87976	0.783114	1.22348	1.10376	3.34247
ALDH9A1	38.8863	43.8066	40.8613	46.5911	48.4854	42.9648
ALDOA	760.348	768.455	752.441	881.623	959.54	893.996
ALDOAP1	0	0	0	0	0	0
ALDOAP2	0	0	0	0	0	0
ALDOB	0	0	0.0500476	0.157185	0	0.070117
ALDOC	6.55028	4.86789	4.0359	6.52884	6.02591	7.59466
ALG10	5.59659	4.77124	3.50538	3.82456	5.99043	3.60476
ALG10B	4.71479	5.83756	4.83739	4.62187	4.46838	4.96121
ALG11	10.4339	12.0627	11.1231	14.1522	12.2038	16.787
ALG1	18.1749	17.7677	19.9527	19.3166	17.9949	19.9244
ALG12	12.0705	14.1192	13.6891	15.5837	12.3769	13.2681
ALG13	59.022	55.3814	56.7174	78.6145	70.655	79.7027
ALG13-AS1	2.03708	3.77697	1.05997	0	0.921679	4.30518
ALG14	5.95125	6.54668	9.79517	9.89658	7.2346	11.5653
ALG14-AS1	0	0	0	0	0.056503	0
ALG1L10P	0	0	0	0	0	0
ALG1L11P	0	0	0	0	0	0
ALG1L12P	0	0	0	0	0	0
ALG1L13P	0	0.0234918	0.306767	0.124986	0.0180362	0.0897001
ALG1L14P	0	0	0	0	0	0
ALG1L15P	0	0	0	0	0	0
ALG1L2	0.778077	0.140732	0.76742	0.279572	0.129875	0.605935
ALG1L	2.85515	3.22047	3.2365	0	0	0
ALG1L3P	0	0	0	4.7074	4.97894	4.98041
ALG1L5P	0	0	0	0	0	0
ALG1L6P	0	0	0	0	0	0
ALG1L7P	0	0	0	0	0	0
ALG1L9P	0.717111	1.01528	0.419653	0.251711	0.564646	0.241346
ALG2	23.3672	23.4779	22.0729	15.5509	16.8507	14.9745
ALG3	49.8369	55.7438	53.8694	36.597	41.231	34.7061
ALG3P1	0	0	0	0	0	0
ALG5	46.4206	43.6734	46.3367	53.7094	48.8395	53.7236
ALG6	29.4563	32.0547	30.3599	28.1737	27.1906	26.3347
ALG8	50.5579	55.3201	50.6349	56.8909	54.3641	52.5501
ALG9	11.7979	13.5974	15.2426	18.2326	19.1451	16.078
ALG9-IT1	0	0	0	0	0	0
ALK	0	0.0362841	0.0102126	0	0	0.00991705
ALKAL1	17.5792	12.0597	14.0832	16.166	19.705	14.6266
ALKAL2	0.0625169	0.0894419	0.157999	0.0885089	0.375683	0
ALKBH1	13.7581	13.5645	14.5445	13.5174	14.5143	13.435
ALKBH2	56.7202	51.4538	54.1006	48.3999	46.3927	43.9899
ALKBH3	24.8543	24.4254	26.3645	31.2523	28.2606	24.7343
ALKBH3-AS1	0	0	0	0	0	0
ALKBH4	12.5482	13.7433	12.8175	11.5031	11.6606	12.1882
ALKBH5	42.577	49.4131	46.8603	51.0477	51.7905	50.2184
ALKBH6	18.349	24.221	22.9019	19.1676	18.3097	16.9925
ALKBH7	14.1573	12.9169	15.0591	16.4797	20.3453	17.969
ALKBH8	8.48045	9.25759	9.19902	11.7686	11.5174	14.0637
ALLC	0.565653	0.0904963	0.446185	1.12699	1.22492	1.09593
ALMS1	6.90406	8.30209	8.32212	7.74295	7.74441	8.2075
ALMS1-IT1	0.328649	0.565928	0.64055	0.586825	0.513493	0.561231
ALMS1P1	0.214285	0.0791127	0.318613	0.384662	0.130313	0.246793
ALOX12	0	0	0	0	0	0
ALOX12-AS1	13.7254	16.5286	17.8697	5.72452	5.81907	6.29583
ALOX12B	0.379194	0.0546474	0.124281	0.238111	0.300044	0
ALOX12P1	0.0598773	0	0	0.0535293	0.0494007	0
ALOX12P2	0.0154173	0.0146847	0.0150024	0.0136797	0	0.180345
ALOX15	0.031332	0.283516	0.0610586	0.140817	0.0965924	0.152637
ALOX15B	0.156811	0.213208	0.101813	0.179819	0.257693	0.0990412
ALOX15P1	0.35018	0.499754	1.0766	1.10004	0.536999	0.599245
ALOX15P2	0	0	0.0717663	0	0.0302826	0
ALOX5	0.270893	0.777051	0.785076	0.522546	0.703132	0.298817
ALOX5AP	0	0	0	0	0	0
ALOXE3	0.16784	0.295371	0.171992	0.318233	0.540564	0.987131
ALOXE3P1	0	0.0506316	0	0	0	0
ALPG	0	0	0	0	0	0
ALPI	0	0	0	0	0	0
ALPK1	1.88356	2.39334	2.31754	2.53638	2.37436	2.55596
ALPK2	0.0733583	0.044331	0.125389	0.171505	0.0803518	0.220953
ALPK3	0.45656	0.532994	0.493852	0.530821	0.329693	0.197224
ALPL	1.61583	2.08381	2.23412	2.38223	2.24565	2.05234
ALPP	0	0.0897668	0.0239859	0	0	0.023329
ALS2	11.1728	15.498	12.3589	14.2417	14.6913	12.5154
ALS2CL	1.15684	0.789916	1.0554	1.31559	1.21289	0.415738
ALX1	5.46006	5.53989	5.97169	6.97829	8.64354	6.03615
ALX3	0	0	0	0	0	0
ALX4	3.15425	3.47355	2.71073	3.61097	3.76313	3.8676
ALYREF	135.406	141.294	137.982	147.129	146.857	145.009
AMACR	3.54469	4.40747	4.41147	6.21133	5.2713	6.60439
AMBN	0.94628	1.22467	0.831084	0.618741	1.04249	0.990504
AMBP	0	0	0	0	0	0
AMBRA1	9.61359	10.2016	10.6295	14.8699	14.3558	14.6304
AMD1	72.2117	68.7501	72.0553	88.9311	83.4633	83.398
AMD1P1	0	0	0	0	0	0
AMD1P2	0	0	0	0	0	0
AMD1P3	0.188859	0.208912	0.150337	0	0	0
AMD1P4	0	0.113478	0.0914952	0	0	0.051528
AMDHD1	3.45975	5.83698	5.0911	4.22889	5.1485	4.90687
AMDHD2	23.8193	23.5118	22.9889	22.939	16.5282	19.8668
AMELX	0.10133	0	0.0993895	0.398704	0.184643	0.780129
AMER1	3.07853	3.55618	3.01084	2.99681	3.06558	3.10615
AMER2	0.045193	0.0472717	0.0524131	0.0787317	0.0751311	0.0608996
AMER3	0.0532184	0.058953	0.0103495	0	0.326516	0.0100295
AMFR	24.1116	26.2461	29.6632	32.4502	29.199	36.4861
AMH	39.3509	45.6506	45.5757	52.4317	47.3966	59.9966
AMHR2	1.12074	0.496962	0.529139	1.13717	1.01534	1.77315
AMIGO1	1.5755	1.9265	1.33726	1.6791	2.07265	2.14133
AMIGO2	1.17466	1.6387	1.01229	1.51469	1.09738	0.939055
AMIGO3	5.49789	5.68349	5.50268	2.9799	2.41227	1.34325
AMMECR1	9.32931	8.90856	10.2345	10.6715	9.93671	10.6757
AMMECR1-IT1	0	0	0	0	0	0
AMMECR1L	10.1301	11.6069	11.3158	12.2577	11.402	12.564
AMMECR1LP1	0	0.0852272	0	0	0	0.0904736
AMN	0	0.282591	0.326998	0.109152	0.17401	0.390383
AMN1	5.29872	6.74792	6.88122	8.81011	7.11706	6.94881
AMOT	33.0137	34.9394	29.9156	37.3469	35.7835	36.0811
AMOTL1	9.71699	8.29317	7.38203	10.5664	9.98302	10.8735
AMOTL2	7.76343	7.65322	7.75279	7.9541	7.40922	8.13618
AMPD1	0.300178	0.0905616	0.260573	0.448122	0.576565	0.508008
AMPD2	29.9015	34.5684	32.6615	32.6659	29.3659	34.4284
AMPD3	1.46337	0.127057	0.490879	0.590002	0.557246	0.728195
AMPH	1.60844	1.97413	2.48563	2.22949	2.71589	2.92551
AMT	1.83168	1.83312	1.40598	1.81444	0.135251	1.34286
AMTN	0	0	0	0	0	0
AMY1A	0	0	0	0	0	0.173653
AMY1B	0	0	0	0	0	0
AMY1C	0	0	0	0	0	0
AMY2A	0	0	0	0	0	0
AMY2B	1.33859	0.575427	0.949429	0.944887	1.331	2.05542
AMYP1	0	0	0	0	0	0
AMZ1	0.105762	0.143873	0.2373	0.0942573	0.126736	0.0784275
AMZ2	54.9579	56.4464	52.4885	73.0179	72.0182	69.4548
AMZ2P1	9.60908	9.42462	8.75152	12.6636	13.9948	13.1137
AMZ2P2	0	0	0	0	0	0.0682857
ANAPC10	22.0114	22.8145	25.7067	25.5579	26.8867	26.4296
ANAPC10P1	0.165898	0	0.324312	0	0	0
ANAPC11	81.4168	94.6579	82.9933	89.0579	89.0688	84.5256
ANAPC1	23.5132	22.9549	24.9805	25.9723	22.8741	25.6181
ANAPC13	38.6742	48.748	40.3335	43.5484	41.9716	40.7532
ANAPC15	43.6101	52.9217	50.3033	50.8674	51.729	52.8328
ANAPC15P2	0	0	0	0	0	0
ANAPC16	40.7935	48.3295	41.8966	50.7709	47.9157	43.6516
ANAPC1P1	0	0.0396144	0.0429901	0.0774128	0.172552	0.160452
ANAPC1P2	9.575	8.96021	10.5945	14.7938	15.2141	14.4884
ANAPC1P3	0	0	0	0	0	0
ANAPC1P4	0	0	0	0	0.68658	0
ANAPC1P5	0	0	0	0	0	0
ANAPC1P6	0	0	0	0.112368	0	0
ANAPC2	34.0382	36.685	36.3076	36.0783	38.7576	31.5267
ANAPC4	12.7843	12.9249	11.8362	13.6409	14.5806	14.2727
ANAPC5	88.1255	96.178	92.9533	107.239	111.48	104.653
ANAPC7	77.8214	85.9855	94.386	78.8565	75.1716	76.3074
ANG	2.07343	2.37003	1.28536	1.76024	1.76896	1.53331
ANGEL1	11.7426	12.5514	11.1493	17.0592	13.1227	14.8966
ANGEL2	18.0124	23.5695	22.6495	26.6015	21.7254	24.4899
ANGPT1	0.0982116	0.228066	0	0.0879614	0.0128774	0.188905
ANGPT2	0.0684083	0.1429	0.0387396	0.0621411	0.0403605	0.0118183
ANGPT4	0.028196	0.0383441	0.0548424	0.0251376	0.0231247	0.0133167
ANGPTL1	0.0300202	0.0272091	0.0292475	0.625992	0.0740345	0.335767
ANGPTL2	0	0.0239843	0	0.0236158	0.0479241	0.05014
ANGPTL3	0	0	0	0	0.0189724	0
ANGPTL4	0.206956	0.332724	0.72461	0.28683	0.272581	0.196692
ANGPTL5	0	0	0.0281967	0	0	0
ANGPTL6	0.0788881	0.142456	0.269219	0.283014	0.162315	0.224831
ANGPTL7	0	0	0	0	0	0
ANGPTL8	0	0	0	0	0	0
ANHX	0	0	0	0	0	0
ANK1	1.73964	1.20993	1.36203	2.31873	1.81273	2.23979
ANK2	4.62492	3.40661	3.59008	4.67891	4.09677	4.66004
ANK2-AS1	0	0.0884847	0.0958552	0	0.162047	0.0940097
ANK3	7.74768	6.75918	5.6999	9.40883	8.96078	10.8448
ANK3-DT	0	0	0	0	0	0
ANKAR	4.53939	5.16648	4.70755	2.67746	1.94945	2.82393
ANKDD1A	0.492851	1.00398	0.190431	1.58248	0.266208	0.691802
ANKDD1B	0.227974	0.096082	0.184192	0.51869	0.326318	0.21824
ANKEF1	1.58735	1.67188	1.88175	2.17336	2.07247	2.53451
ANKFN1	0.00697389	0	0.054944	0.0062182	0.158907	0.120376
ANKFY1	19.962	17.1618	14.3167	21.1065	17.8598	20.7398
ANKH	14.3996	15.8089	11.5119	17.9324	18.164	14.9034
ANKHD1	39.1302	37.1077	33.5652	52.3087	48.3408	51.5121
ANKHD1-DT	5.20122	4.07382	5.85708	2.90224	2.40322	2.93206
ANKHD1-EIF4EBP3	7.7563	5.80819	6.00564	8.10291	6.10927	8.59724
ANKH-DT	0	0.518566	0	0	0.486142	0
ANKIB1	8.07029	9.88696	9.98771	10.0642	11.6786	12.4616
ANKK1	0.0534512	0.0242049	0	0	0.109716	0.101208
ANKLE1	2.37586	1.98982	2.4632	2.14561	2.49865	2.46235
ANKLE2	43.6716	43.5368	43.0061	51.8273	45.9546	47.105
ANKMY1	4.69445	6.01031	6.4591	5.64132	6.16188	5.5625
ANKMY2	8.00354	7.59336	7.89749	9.70241	10.1909	11.011
ANKRA2	25.2912	28.3707	25.9295	15.388	16.2282	17.3101
ANKRD10	109.227	82.112	132.244	115.26	87.9053	132.788
ANKRD1	0.958694	4.53518	6.38862	0.875844	3.32327	4.14613
ANKRD10-IT1	6.71449	48.5912	48.1742	4.66783	1.42049	1.37885
ANKRD11	43.3863	1.81298	1.60659	56.7984	55.7638	61.33
ANKRD11P1	0	0	0	0	0	0
ANKRD11P2	0	0	0	0	0	0
ANKRD12	3.31252	3.35157	3.86565	6.29064	5.26139	5.59514
ANKRD13A	15.0912	14.4613	12.9991	19.072	19.4394	19.4223
ANKRD13B	16.226	16.0851	15.4971	13.1334	16.5418	12.9231
ANKRD13C	16.9426	16.1586	16.414	22.7936	22.8633	20.9095
ANKRD13D	13.5248	15.228	12.2463	16.817	14.5861	17.2708
ANKRD16	5.04214	5.71577	4.36447	6.0422	7.25387	7.01228
ANKRD17	23.9832	23.8881	21.9951	32.4237	31.5404	32.5964
ANKRD17-DT	1.95667	1.77021	3.00473	0.438618	0.711553	1.6549
ANKRD18A	4.45714	4.72914	6.37371	7.11917	6.48608	7.30551
ANKRD18B	5.49684	5.75119	3.73255	2.38722	3.1371	2.94907
ANKRD18CP	0.593369	0.559623	0.485262	0.748011	0.356465	0.643454
ANKRD18DP	0.669982	1.45328	1.08876	0.869702	1.08392	0.972577
ANKRD18EP	0	0	0	0	0	0
ANKRD19P	47.0621	49.2284	46.685	33.8077	30.4554	38.4997
ANKRD2	0	0	0.137348	0	0.0443312	0
ANKRD20A1	0.889669	0.814992	0.0768061	0.262268	0.130831	0.26442
ANKRD20A10P	0	0	0	0	0	0
ANKRD20A11P	0	0	0.106378	0	0	0.113024
ANKRD20A17P	0	0.112798	0.0739915	0.169647	0.155218	0.16452
ANKRD20A18P	0.774668	0.350012	0.766387	0.522824	0.16232	0
ANKRD20A19P	0.0969567	0.0464696	0.100042	0	0.0300562	0.022955
ANKRD20A21P	0.0372675	0	0	0	0.0382017	0.0185738
ANKRD20A2P	0.494783	0.00955578	0	0.0226773	0.226079	0.190647
ANKRD20A3P	0.0875148	0.371422	0.483337	0.26775	0.423146	0.372552
ANKRD20A4P	0.967025	0.531616	0.410661	0.62853	0.567329	0.594014
ANKRD20A5P	3.66734	2.39333	3.6176	4.14696	3.75561	3.61003
ANKRD20A7P	0.618269	0.435515	0.50733	0.512549	0.172786	0.288314
ANKRD20A8P	0.234552	0.119875	0.106044	0.12807	0.342703	0.208454
ANKRD20A9P	0	0	0	0	0.0186209	0
ANKRD22	0.034817	0	0.0354038	0.0154083	0	0
ANKRD23	2.35346	2.63785	2.78022	3.01002	2.63508	2.49487
ANKRD24	0.789605	0.284581	0.623157	1.41856	0.619793	0.690728
ANKRD26	6.79864	8.0814	6.91903	7.53438	6.39909	7.43052
ANKRD26P1	0.315478	0.568117	0.775484	0.315767	1.25471	0.67911
ANKRD26P2	0	0	0	0	0	0.0392101
ANKRD26P3	0.0358441	0.0162478	0	0.0959758	0	0.0169503
ANKRD26P4	0.0811102	0.367197	0.0794045	0.0725857	0	0
ANKRD27	11.273	11.7057	10.6548	12.4927	13.2637	12.7681
ANKRD28	14.7853	15.7083	14.5809	17.3754	17.8754	18.902
ANKRD29	6.49221	4.48904	4.1347	7.00512	6.22349	5.01835
ANKRD30A	0	0	0	0	0	0
ANKRD30B	0	0.0177149	0	0.0110052	0.010122	0
ANKRD30BL	0.0944315	0	0.0603544	0.0368569	0.048305	0.0586357
ANKRD30BP1	0	0	0	0	0	0
ANKRD30BP2	0	0	0.114693	0	0.0272856	0.0195009
ANKRD30BP3	0	0	0	0	0	0
ANKRD31	0.259729	0.184806	0.249736	0.305159	0.52018	0.277082
ANKRD33	0	0	0	0	0	0
ANKRD33B	0.751757	0.861701	0.77031	0.905797	1.20474	1.23978
ANKRD33B-AS1	0.355182	0	0.175503	0	0.14859	0
ANKRD34A	2.37196	4.1899	3.15225	1.96735	2.23439	2.10091
ANKRD34B	0.840919	1.26552	1.67115	1.76312	1.30935	1.32943
ANKRD34C	0.0358333	0.0108299	0.0464689	0	0	0.0338485
ANKRD34C-AS1	0.415058	0.20426	0.228969	0.196407	0.0535489	0.130444
ANKRD35	0.043564	0	0	0.0583078	0.0536643	0.0412349
ANKRD36	4.25017	3.83861	4.07522	5.78858	4.58563	4.45186
ANKRD36B	3.51685	3.18895	4.30831	3.04908	3.1143	3.85888
ANKRD36BP1	0.344114	0.178952	0.465856	0	0.0325047	0.037522
ANKRD36BP2	1.13578	0.781766	0.933733	0.479021	0.472752	0.457848
ANKRD36C	3.48628	3.19824	2.77616	3.1347	2.75947	4.20921
ANKRD37	3.46745	4.503	3.56112	1.51173	2.35018	2.87719
ANKRD39	11.6445	11.2722	13.0006	17.8298	13.7504	12.5149
ANKRD40	19.4069	23.0044	20.2628	21.199	20.833	21.6807
ANKRD40CL	0.095473	0	0	0	0.0796001	0.0917155
ANKRD42	4.99778	4.82394	4.77099	5.78463	7.2965	6.9674
ANKRD42-DT	9.03524	11.2543	10.9622	3.33588	3.56539	3.85725
ANKRD44	4.13248	1.56539	8.13121	0.920851	1.85585	1.49692
ANKRD44-AS1	0	0	0	0	0	0
ANKRD44-DT	0.219844	0	0	0	0	0
ANKRD44-IT1	0.211362	0.340592	0.206709	0.0630179	0.116562	0.441867
ANKRD45	0.0770987	0	0.0874796	0.0650822	0.114488	0.0737988
ANKRD46	16.1721	17.5517	14.8299	14.7961	16.732	15.4856
ANKRD49	19.3837	18.3725	20.1127	19.1057	15.7278	17.449
ANKRD49P1	1.39032	2.20149	1.70697	0.207713	0.0962309	0.894681
ANKRD49P2	0	0	0	0	0	0
ANKRD49P3	0	0	0	0	0	0
ANKRD50	3.1051	2.78945	3.02177	4.69725	3.86777	4.12465
ANKRD52	15.3465	14.7347	15.5237	15.2019	14.6899	16.2692
ANKRD53	0.75524	0.200255	0.757239	0.390833	0.266987	0.42646
ANKRD54	22.2386	25.0791	24.6017	25.2222	26.0613	25.8107
ANKRD54P1	0	0	0	0	0	0
ANKRD55	0.0925161	0.0837473	0.045966	0	0	0.0448216
ANKRD60	0.0198021	0.0715347	0.0576706	0.0176881	0	0.0186931
ANKRD61	0.810505	0.642516	0.593386	0.226327	0.166986	0.0964745
ANKRD62	0.0174267	0	0.0510859	0.0269034	0	0.0494883
ANKRD62P1	0	0	0	0	0	0
ANKRD62P1-PARP4P3	0	0	0	0	0	0
ANKRD63	0.408558	0.306554	0.465971	0.439811	0.462359	0.306217
ANKRD65	0.211034	4.80139	0.169951	0.400773	0.222398	0.0772827
ANKRD65-AS1	0	0.118108	5.67397	5.85177	0	5.39006
ANKRD66	0	0	0.49716	0	0	0
ANKRD6	6.24876	0	0	0	6.63834	0
ANKRD7	1.8051	0.620961	0.804758	1.60768	1.67884	1.38073
ANKRD9	9.73094	8.48184	7.72529	7.89891	9.19941	8.04204
ANKS1A	9.17625	8.80364	8.31997	11.7328	10.3016	11.5871
ANKS1B	0.408032	0.535096	1.22157	0.169176	0.891467	0.437087
ANKS3	17.3414	13.9219	15.6004	14.8644	13.9882	15.9772
ANKS4B	0	0.100072	0.0610235	0	0.0188808	0
ANKS6	25.3017	23.623	24.5578	24.3333	26.1571	25.1635
ANKUB1	0.28741	0.0571078	0.0902142	0	0	0.116819
ANKZF1	28.7006	27.8545	25.7436	28.9046	25.9791	25.2641
ANLN	31.6923	38.4407	33.3295	39.4599	36.2075	45.5957
ANO1	0.0737092	0.0512164	0.0721087	0.0370113	11.3949	0.0309707
ANO10	14.5228	13.7931	16.754	15.5017	0.115477	15.2417
ANO2	0	0	0.242321	0.0162441	0.205346	0
ANO3	0	0.49823	0.544803	0	0	0
ANO3-AS1	0.153308	0.0462978	0	0	0.0421166	0
ANO4	0.306515	0.210268	0.0512705	1.15851	0.473305	0.39866
ANO5	4.75223	6.88697	7.0426	6.15743	4.71605	5.85798
ANO6	7.44811	8.31381	8.47591	9.30264	9.25904	8.90055
ANO7	2.17616	1.99436	2.32372	1.68332	1.92224	2.56928
ANO7L1	0.742596	0.46298	0.613901	0.451827	0.0674855	0.721274
ANO8	4.41357	3.828	3.70769	3.97845	4.0551	4.94111
ANO9	0	0.0289948	0	0	0.0387608	0
ANOS1	0.0104587	0.00948307	0.0101707	0.0279809	0.0171546	0.0197527
ANOS2P	0.0237166	0	0.0519702	0.0419872	0.0190207	0.0366752
ANP32A	269.77	288.074	257.85	316.352	307.516	289.209
ANP32AP1	0	0	0	0.126522	0	0
ANP32B	199.397	216.525	209.981	237.271	237.342	224.559
ANP32BP1	0	0	0	0	0	0
ANP32BP2	0	0	0	0	0	0
ANP32BP3	0	0	0	0.105393	0	0
ANP32C	0	0	0	0	0	0
ANP32D	0	0	0.0692881	0	0	0
ANP32E	77.9672	82.2327	84.6583	94.8062	90.6224	93.1721
ANPEP	0.171894	0.236281	0.412076	0.326086	0.259751	0.0992129
ANTKMT	23.5675	24.5734	19.7964	23.3351	26.1511	28.2013
ANTXR1	12.6676	14.455	12.758	14.6782	14.6893	15.6
ANTXR2	3.02463	2.6245	3.59972	4.80712	4.48904	4.26495
ANTXRL	0	0	0	0	0.025672	0
ANXA10	0	0	0	0	0	0
ANXA11	62.334	1.49545	65.0513	82.6434	1.78011	80.8873
ANXA1	2.22465	74.0354	1.99882	2.2116	78.7942	1.866
ANXA13	0.0399194	0.0824667	0.19256	0.221789	0.0837194	0.0383505
ANXA2	46.9275	51.8838	49.3018	69.8071	73.9538	71.7643
ANXA2P1	0	0	0	0	0	0
ANXA2P2	0	0	0.0909945	0.159715	0	0
ANXA2P3	0	0	0	0	0	0
ANXA2R	0.974561	0.441196	0.795063	0.363392	0.134355	0.544817
ANXA3	1.74778	2.86634	1.68709	2.55101	3.23331	1.90711
ANXA4	10.3371	12.9369	9.75878	15.8778	15.3814	17.1265
ANXA5	126.227	139.389	140.076	174.641	173.572	165.481
ANXA6	42.071	46.9692	39.4184	46.303	51.1561	48.6
ANXA7	43.9387	49.3019	44.9653	50.5236	54.5221	56.9523
ANXA8	0.212707	0.033844	0.192132	0.0454078	0.185219	0.035464
ANXA8L1	0	0	0	0.0217508	0	0
ANXA9	0.0459844	0	0	0.164729	0.113624	0
AOAH	0.0293708	0	0.133609	0.0262173	0	0.160754
AOC1	0.0555986	0.100472	0.296751	0.0495646	0	0
AOC2	3.39649	3.41945	3.68364	3.08952	2.36539	2.24934
AOC3	2.69358	2.2952	3.29277	1.58592	3.15658	2.10008
AOC4P	0.0683013	0	0.0587668	0.107191	0.193148	0.728246
AOPEP	8.04962	7.09536	6.48855	7.79963	8.37295	7.82935
AOX1	0.0214237	0	0	0.0358376	0.0175931	0.0202768
AOX2P	0.146168	0.146686	0.095105	0.0435332	0.0401435	0.0927543
AOX3P	0	0	0	0	0.190359	0
AOX3P-AOX2P	0	0.144226	0	0	0	0
AP1AR	19.0313	24.245	16.5423	19.5727	23.7512	24.4576
AP1AR-DT	1.05635	1.05	1.19561	0.882299	0.644593	0.3557
AP1B1	44.1523	48.0879	46.4857	55.199	60.5881	56.2849
AP1B1P1	0	0.522127	0.188504	0.0860974	0	0
AP1G1	23.8246	26.3794	26.8918	29.5004	28.5195	32.425
AP1G2	44.7011	39.5617	40.8324	41.2405	47.1133	42.2411
AP1G2-AS1	4.39287	4.5602	4.01385	2.16314	1.87162	2.60554
AP1M1	39.949	36.8895	35.1383	37.502	40.8734	47.4735
AP1M2	0.356051	0	0.895435	0.165207	0.153785	0.359612
AP1M2P1	0	0	0	0	0	0.0759629
AP1S1	27.1936	30.1169	26.6647	32.9963	35.7684	37.1144
AP1S2	21.9278	24.7176	22.9432	24.9286	25.7477	23.8414
AP1S2P1	0	0	0	0	0	0
AP1S3	5.5598	7.57474	9.06792	9.99669	5.70887	7.68059
AP2A1	25.1577	23.9679	23.4627	25.1782	25.2466	25.0762
AP2A2	34.8805	41.9639	33.4446	40.0623	34.5529	42.4339
AP2B1	30.8857	31.9129	32.5111	36.0554	37.0858	36.876
AP2B1P1	0	0	0	0	0	0
AP2M1	112.606	117.216	111.984	134.178	138.889	131.369
AP2S1	166.297	166.969	148.225	151.96	150.919	149.235
AP3B1	16.9074	15.4332	16.5392	21.3968	21.2049	21.1756
AP3B2	3.27828	3.95198	2.87423	2.38887	4.86116	4.1009
AP3D1	56.2431	61.6893	55.368	76.1853	71.552	66.2724
AP3M1	32.2128	40.0176	35.5878	38.7839	36.8204	38.4442
AP3M2	17.6894	19.8179	15.1687	19.858	21.8647	17.7068
AP3S1	49.5764	54.7389	48.9999	58.2811	64.2119	59.871
AP3S2	29.4362	24.8059	29.5275	27.7277	30.4579	37.4463
AP4B1	22.6941	17.4463	19.3757	20.5756	21.7134	20.0812
AP4B1-AS1	0	0.110617	0.0792606	0.0725982	0	0
AP4E1	3.89625	3.62969	3.09499	3.96056	3.82102	5.04594
AP4M1	17.4292	15.9195	16.0587	9.78236	8.64652	10.6472
AP4S1	4.97085	5.31122	5.19617	4.00398	4.9174	3.77693
AP5B1	6.4339	7.01661	6.48563	7.82172	7.05785	7.47226
AP5M1	12.9702	16.5116	17.1196	17.4899	20.2639	22.3676
AP5S1	7.51809	8.24585	6.82319	7.79716	6.55512	6.80861
AP5Z1	15.2543	17.9851	12.0917	14.8116	18.2737	17.1901
APAF1	4.05314	5.87426	5.05384	8.24867	5.5028	6.73551
APBA1	0.17232	0.183227	0.625497	0.288944	0.542992	0.255541
APBA2	9.11065	8.94732	9.27986	11.2781	10.8886	10.8904
APBA3	22.9596	22.0976	22.5271	19.2681	16.4394	15.8008
APBB1	20.8501	23.2482	21.1338	27.3136	28.6028	23.6262
APBB1IP	0	0.0468426	0.0503278	0	0	0.0244781
APBB2	4.16218	7.365	3.6109	6.56721	6.54165	5.69025
APBB3	14.2365	15.3407	15.8998	19.9269	15.6458	12.4824
APC2	1.26517	0.632563	0.627253	0.597273	0.466511	0.479697
APC	7.33538	7.4005	6.38494	9.39094	8.35966	9.98157
APCDD1	2.01452	1.91258	1.30348	0.845031	1.84899	1.72527
APCDD1L	0	0.0155368	0	0	0	0
APCDD1L-DT	0.0393298	0.0864898	0.233429	0.0545463	0.275886	0.233276
APCS	0	0	0	0	0	0
APEH	49.9818	64.5819	55.4464	66.9707	71.3882	77.1714
APELA	0.028128	0	0.109597	0	0.137341	0
APEX1	148.91	165.977	160.861	163.423	155.619	158.329
APEX2	24.1449	28.1191	26.9503	23.784	21.5599	24.4352
APH1A	79.4108	79.0325	75.8304	72.2837	79.4571	77.3856
APH1B	1.77128	0.684133	0.775562	0.767256	0.540219	0.670779
API5	63.822	71.3854	69.7067	76.3163	72.5672	79.2007
API5P1	0	0	0	0	0	0
API5P2	0	0	0	0	0	0
APIP	30.4311	31.9194	28.5177	31.9092	29.3642	28.2524
APLF	0.942602	0.943628	0.952302	1.43646	1.50098	1.73237
APLN	0.500393	0.359116	0.385615	0.334858	0.513617	0.3157
APLNR	0	0	0	0.0162816	0	0.0172617
APLP1	10.8071	10.9998	12.683	12.339	11.5293	10.8354
APLP2	136.893	149.459	136.792	149.148	145.002	141.734
APMAP	37.4028	42.9999	40.6579	47.0862	44.9595	43.2305
APOA1	0.520393	0.549645	0.169907	0.388192	0.717909	0.480673
APOA1-AS	0	0	0	0	0.0665787	0
APOA2	0.265142	0	0.264179	0.116414	0	0.684226
APOA4	0	0.0442112	0	0.0436	0.0402053	0
APOA5	0	0.053338	0	0	0	0.0561671
APOB	0	0	0	0.0192063	0	0
APOBEC1	0	0	0	0	0	0
APOBEC2	0	0	0	0	0	0
APOBEC3A	0	0.0967761	0.0591532	0.0960669	0.0463116	0
APOBEC3B	1.32146	1.41434	1.74364	2.46735	2.96586	2.06137
APOBEC3B-AS1	0	0	0	0	0	0
APOBEC3C	12.1583	12.0604	12.4388	16.5299	17.2119	15.2062
APOBEC3D	0.414066	0.666481	0.956673	0.642558	0.705729	1.37774
APOBEC3F	2.53122	1.19445	3.11605	1.35177	2.53636	2.32667
APOBEC3G	0.794729	0.449713	0.606441	0.707531	0.297263	0.297044
APOBEC3H	0.18647	0.133564	0.360543	0	0.243659	0.434414
APOBEC4	0	0	0	0	0	0
APOBR	0.162723	0.318869	0.0699356	0.051759	0.0438879	0.0498946
APOC1	31.8921	27.991	27.0824	25.1179	24.9108	23.5048
APOC1P1	0.689737	0.428409	0.467368	1.40481	0.407554	0.873542
APOC2	0.168976	0.426155	0.13888	0.172168	0	0.196388
APOC3	0	0	0	0	0	0
APOC4	0	0.302902	0	0.302901	0	0.137067
APOC4-APOC2	0	0	0	0	0	0
APOD	0.618789	0	0.494185	0.255926	0.256579	0.397149
APOE	9.07913	6.43314	8.09756	8.37206	5.72951	5.65926
APOF	0.120652	0	0.0392199	0.0359186	0	0.0382135
APOH	0.234703	0	0	0	0	0
APOL1	0.487336	0.71578	0.312364	0.0217688	0.22088	0.187789
APOL2	6.88066	8.96571	7.70625	7.38638	8.12398	8.31815
APOL3	0	0.0686483	0.148359	0	0	0.145142
APOL4	0.0384024	0.0639948	0.0425661	0.0210284	0.127733	0.134209
APOL5	0	0	0	0	0	0
APOL6	0.135774	0.0913348	0.196299	0.0855271	0.1043	0.128115
APOLD1	4.06618	5.99198	3.97411	1.98874	1.6803	2.72457
APOM	3.82188	3.1247	2.73817	1.81623	3.44633	2.05354
APOO	26.4144	28.4769	30.436	35.5309	36.3756	33.8314
APOOL	5.68402	6.11164	5.62782	5.79302	5.91956	6.13035
APOOP3	0	0	0	0	0	0
APOOP4	0	0	0	0	0	0
APOOP5	0	0.231328	0	0	0	0
APP	122.398	130.276	119.439	144.681	138.554	139.205
APPBP2	7.58214	9.20449	9.53552	13.1553	12.726	15.7227
APPBP2-DT	5.11283	4.56435	4.47635	1.61312	1.80788	1.26698
APP-DT	0.911931	1.01413	1.47105	1.21686	0.903771	0.777349
APPL1	16.9667	17.4047	16.593	20.8362	22.8188	22.9387
APPL2	10.4122	12.6414	12.3159	9.90133	11.341	11.0128
APRG1	1.2766	0.96342	0.769278	1.07213	0.971462	0.762013
APRT	274.677	272.805	271.987	277.891	299.639	282.793
APTR	18.2658	20.7614	20.5077	14.9242	16.7488	16.2989
APTX	32.9007	36.3249	38.4853	38.1387	38.9891	39.1234
AQP10	0.309266	0.0700644	0.113082	0	0	0
AQP1	0.755034	0.736234	0.809912	0.899273	0.533985	0.652592
AQP11	0.305381	0.484295	0.55828	0.616484	1.17161	1.55735
AQP12A	0	0.160892	0	0	0	0
AQP12B	0	0.000125864	0	0	0	0
AQP3	1.22226	1.0376	1.16634	1.41768	1.15024	1.20368
AQP4	0.144055	0.172407	0.0621379	0.163342	0.240144	0.473019
AQP4-AS1	0.187796	0	0.030879	0.120638	0.131814	0.0993153
AQP5	0	0	0	0	0	0
AQP5-AS1	0	0	0	0.0657875	0	0
AQP6	0.366296	0.257756	0.340559	0.0833249	0.0105435	0.302741
AQP7	0	0.255947	0.045759	0.221872	0.0349147	0.146379
AQP7P1	8.23e-07	0	1.91e-05	0	0	1.58e-06
AQP7P2	0	0	0.00301078	0	0	0.0695493
AQP7P3	0	0	0.00301078	0	0	0
AQP7P4	0.000107267	0	0.000848256	0	0	0.000152983
AQP7P5	1.28e-09	0	1.24e-07	0	0	3.66e-09
AQP8	0.0573483	0	0	0.051262	0.0472997	0.0546858
AQP9	0	0	0	0.0215737	0	0
AQR	13.031	12.5809	12.7883	15.0541	12.5775	14.5575
AR	0.13197	0.0542484	0.0997192	0.0270849	0.0591735	0.144846
ARAF	31.439	34.8719	36.6119	35.3379	31.1855	34.537
ARAP1	20.4404	24.094	19.6335	19.2117	24.6101	19.2088
ARAP1-AS1	0	0	0	0	0.236758	0
ARAP1-AS2	0	0	0	0	0.0316199	0
ARAP2	2.21498	1.38836	1.87798	1.77142	2.80611	2.6441
ARAP3	0.609064	0.725162	0.950611	0.811365	0.999535	1.13017
ARC	7.22304	8.77925	7.30075	1.43041	2.18439	1.14906
ARCN1	58.228	64.2659	62.3563	76.3437	72.7746	74.6232
AREG	0.53638	0.701802	1.19717	0.37295	0.688357	0.398002
AREL1	10.5214	11.3197	11.9878	10.8177	12.5387	11.5975
ARF1	516.648	539.006	531.398	504.279	517.954	507.416
ARF1P2	0	0.153794	0.167946	0.15285	0	0
ARF3	56.3616	57.3135	54.3634	71.5218	70.2457	65.3298
ARF4	121.636	133.126	124.812	171.336	162.752	168.344
ARF4-AS1	4.64016	5.03225	5.23073	2.68241	1.37751	1.05723
ARF4P1	0	0	0	0	0	0
ARF4P2	0.878287	0.158825	0.173553	0	0	0.343357
ARF4P3	0	0	0	0	0	0
ARF4P4	0	0	0	0	0	0
ARF5	109.08	109.691	107.538	118.935	123.596	123.513
ARF6	24.0693	26.1945	23.6454	29.0246	28.3273	28.1397
ARFGAP1	40.9127	45.1551	42.2258	40.0934	39.8504	42.2246
ARFGAP2	25.2844	32.8921	31.9387	32.7298	31.1657	36.4683
ARFGAP3	12.7325	14.253	14.5963	21.0904	20.9343	20.6395
ARFGEF1	9.00116	7.45473	8.42197	8.65035	9.06205	10.5027
ARFGEF1-DT	0.940664	1.64303	1.57658	0.180266	0.221934	0.385217
ARFGEF2	6.94948	8.88555	6.99071	9.03649	8.13491	9.10909
ARFGEF3	1.3071	1.22469	1.48238	1.62214	1.56982	1.98372
ARFIP1	9.91535	12.5291	11.8457	16.1424	16.1485	17.5923
ARFIP2	118.004	123.325	123.879	80.6563	81.0756	81.0676
ARFRP1	15.4551	16.0461	17.7317	16.3062	16.399	13.9929
ARG1	0.147038	0	0	0	0	0
ARG2	14.0911	14.0404	13.1887	15.226	16.7317	17.368
ARGFX	0.392937	0.315174	0.29133	0.204057	0.129645	0.254274
ARGFXP1	0.0912507	0	0.0784442	0.0715809	0	0
ARGFXP2	0.557063	0.220598	0.238519	0.0726784	0	0.622648
ARGLU1	59.8372	63.5457	61.7797	69.4059	59.0649	60.5213
ARHGAP10	6.52248	5.87654	6.74872	9.71232	10.7229	10.4995
ARHGAP1	10.2336	11.1164	11.3543	32.636	33.2733	35.9496
ARHGAP11A	31.9579	25.8706	22.7337	0.395446	0.374938	1.32979
ARHGAP11A-SCG5	0	0.524213	0.590575	6.67289	5.919	6.30383
ARHGAP11B	4.60361	4.75562	5.40008	0.0938594	0.378319	1.25943
ARHGAP11B-DT	1.43172	0.858637	1.18552	5.96978	6.51697	7.07407
ARHGAP12	3.60888	6.01861	4.63043	0.233243	0.179513	0.180544
ARHGAP15	0.372931	0.368806	0.333984	0	0	0
ARHGAP15-AS1	0	0	0	0	0	0
ARHGAP16P	0	0	0	34.4747	32.7881	34.0524
ARHGAP17	30.2369	33.8582	29.1189	7.6642	4.39465	3.47663
ARHGAP18	2.46211	2.70957	2.77511	3.48177	21.6378	8.8627
ARHGAP19	18.6666	18.1101	16.3366	19.5189	9.27354	20.487
ARHGAP19-SLIT1	0.420928	0.459356	0.129566	0.431215	0.255227	0.480314
ARHGAP20	0.558151	0.517362	0.379974	0.587372	0.691751	0.821018
ARHGAP21	16.4177	19.7102	19.1265	19.2242	19.7717	19.5907
ARHGAP22	7.12802	6.9689	6.23323	8.43092	7.72448	7.34557
ARHGAP22-IT1	0	0	0	0	0	0
ARHGAP23	0.215451	0.465422	0.206727	0.188767	0.845805	0.31458
ARHGAP23P1	0	0	0	0	0	0
ARHGAP24	0.371489	1.74278	0.56377	1.08149	1.52437	1.33664
ARHGAP25	0	0.0326783	0.151222	0.0843108	0.029664	0.239627
ARHGAP26	3.80676	3.38918	3.4625	3.99749	3.65472	3.36926
ARHGAP26-AS1	0	0	0	0	0	0
ARHGAP26-IT1	0	0	0.278994	0.252633	0	0
ARHGAP27	3.14084	5.41302	2.40865	4.00889	3.91225	4.07211
ARHGAP27P1-BPTFP1-KPNA2P3	4.12079	5.4858	4.42745	4.60482	4.8866	5.84311
ARHGAP27P2	0.248853	0	0.244647	0.446351	0.620751	0.842355
ARHGAP28	0.831101	1.15362	0.828181	1.92318	1.20043	1.0084
ARHGAP28-AS1	0	0	0	0.349611	0.325635	0
ARHGAP29	4.07687	4.67905	3.56024	5.13897	4.8294	4.92766
ARHGAP29-AS1	0.17634	0	0.274567	0	0	0
ARHGAP30	0.392775	0.479023	0.521603	0.682557	0.646136	0.598955
ARHGAP31	0.452037	1.18934	0.441016	0.647188	0.596612	0.553214
ARHGAP31-AS1	0.276878	0.375703	0.272599	0.248501	0.115316	0.268548
ARHGAP32	3.18573	3.45894	3.3528	4.39556	4.03595	4.40822
ARHGAP33	4.40956	9.06172	4.98846	8.1299	7.29541	6.89181
ARHGAP35	8.97257	9.34129	10.0436	12.3486	11.0163	11.6915
ARHGAP36	0.0558866	0.20448	0.0544375	0.124706	0.0229651	0.108997
ARHGAP39	5.00442	5.13942	4.93955	5.74474	6.12332	7.06722
ARHGAP40	0	0.0412651	0.0221598	0.182793	0.287428	0.0430967
ARHGAP42	2.14156	1.25145	1.41784	1.24635	1.51019	1.91701
ARHGAP4	2.24968	1.26167	1.29988	2.7085	2.30835	1.49891
ARHGAP42-AS1	0.187499	0.305848	0.255922	0.0334869	0	0.071222
ARHGAP42P1	0	0.0319038	0	0	0	0
ARHGAP42P2	0	0	0	0	0	0.0306237
ARHGAP42P3	0	0	0	0	0	0
ARHGAP42P4	0.0942974	0.0425069	0	0	0.00118814	0
ARHGAP42P5	0	0	0	0	0.0177575	0
ARHGAP44	3.85709	5.04239	5.4685	5.63557	5.77154	4.5513
ARHGAP44-AS1	0.0726082	0.0171265	0.0529952	0	0	0
ARHGAP45	0.910093	0.973687	1.35814	0.65078	1.56317	1.14011
ARHGAP5	14.1848	15.5034	12.3223	20.2707	19.7055	21.0548
ARHGAP5-AS1	1.59088	1.57898	2.03118	1.55597	1.15319	1.76268
ARHGAP6	0	0.0155535	0	0.0153047	0	0
ARHGAP8	22.0774	15.8096	20.7031	17.4933	18.4262	19.9958
ARHGAP9	0.723345	0.400255	0.679409	0.465756	0.543204	0.498935
ARHGDIA	247.266	267.632	279.424	229.044	224.263	232.594
ARHGDIB	0	0.270324	0	0	0.0585931	0.145267
ARHGDIG	14.6501	13.8265	12.5703	12.7209	14.7858	12.0447
ARHGEF10	6.00633	6.34689	7.37609	6.31581	6.80277	6.44897
ARHGEF10L	1.66352	1.48351	1.48194	2.02451	2.5378	2.41589
ARHGEF11	10.0936	9.31715	7.97598	10.6877	9.11582	12.5629
ARHGEF12	13.4553	13.9257	15.2387	18.1887	17.262	21.7796
ARHGEF1	30.0798	22.8575	24.3438	22.3629	23.4207	20.0888
ARHGEF15	0.529336	0.229156	0	0	0.0473168	0
ARHGEF16	2.82338	2.90937	2.65032	3.66589	3.59495	3.53521
ARHGEF17	2.54583	2.78817	2.94572	3.34192	3.12186	2.97836
ARHGEF17-AS1	0	0	0	0	0	0
ARHGEF18	6.27915	7.0443	6.63466	8.11433	9.05989	9.40409
ARHGEF18-AS1	0.936593	0.282013	0.623784	0	0.53056	0
ARHGEF19	1.24986	1.84924	0.898427	1.6756	2.50157	1.04416
ARHGEF19-AS1	0	0	0	0	0	0
ARHGEF2	19.4687	21.9284	21.9385	33.6838	36.0377	35.8058
ARHGEF25	14.0567	13.9414	18.587	14.4412	18.7206	15.0336
ARHGEF26	6.7954	7.31931	6.89542	6.51855	6.79449	8.06473
ARHGEF26-AS1	2.49394	2.85307	1.82439	0.653529	1.35692	1.30677
ARHGEF28	1.03927	0.470504	1.69521	1.03602	0.763499	0.650157
ARHGEF2-AS1	0	0	0	0	0	0
ARHGEF2-AS2	0.864208	0.812262	0.717363	0.142874	0.131592	0.182165
ARHGEF33	0.763534	0.280613	0.139051	0.452241	0.751525	0.615206
ARHGEF34P	0	0.0132437	4.73484	0	0	0
ARHGEF35	0	0	0	0	0	0
ARHGEF3	5.32406	5.16086	0	5.53849	5.47116	5.81484
ARHGEF35-AS1	0.129392	0.273675	0.459608	0.0764217	0.155168	0.0481996
ARHGEF37	1.148	1.18638	1.14401	2.09497	0.945613	2.06479
ARHGEF38	0	0.0218603	0	0.0107514	0	0
ARHGEF38-IT1	0	0	0	0	0	0
ARHGEF39	16.9427	17.9951	17.8856	14.399	16.5483	19.333
ARHGEF3-AS1	0	0.176581	0	0	0	0
ARHGEF40	4.92225	4.39967	5.11003	5.50696	5.36531	5.29659
ARHGEF4	9.06587	8.04474	7.77103	5.93687	5.81798	8.00753
ARHGEF4-AS1	0.118193	0.128037	0.0233574	0.154203	0.114559	0.0448216
ARHGEF5	0	0	0	0.0203031	0	0
ARHGEF6	3.81312	4.25793	3.62294	5.22098	5.25189	5.92469
ARHGEF7	17.1432	16.4712	16.1616	23.6601	18.13	21.1232
ARHGEF7-AS1	0	0	0	0	0	0
ARHGEF7-AS2	0.177962	0.268671	0.0579538	0.212121	0.0489382	0.16977
ARHGEF7-IT1	0	0	0	0	0	0
ARHGEF9	8.90333	7.99853	8.43709	8.99726	9.52722	11.3423
ARHGEF9-IT1	0	0	0	0	0	0.271312
ARID1A	23.4061	24.7455	27.0165	28.3099	25.3171	28.8392
ARID1B	17.2764	15.6043	16.8233	21.172	19.6587	22.1989
ARID2	5.55335	5.29213	5.87873	7.61975	7.95286	7.7634
ARID3A	9.43204	8.86349	8.43885	12.1635	12.0217	14.6488
ARID3B	24.9905	27.7001	26.7445	32.695	32.936	32.2888
ARID3BP1	0	0	0	0	0	0.0462411
ARID3C	0.282352	0.17899	0.235991	0.247399	0.215347	0.235888
ARID4A	7.82361	4.54186	7.59888	7.56803	9.24135	11.3842
ARID4B	23.4395	23.2175	22.5251	31.5059	30.8975	34.01
ARID5A	8.5004	9.06782	9.16767	12.0318	11.5855	9.14843
ARID5B	2.7444	2.98994	2.93429	4.2987	4.75209	4.45006
ARIH1	46.8516	59.4176	48.7837	62.7697	60.3204	60.8514
ARIH2	91.7791	107.236	98.81	120.433	122.35	125.023
ARIH2OS	6.29924	6.68102	7.15579	1.93351	3.42032	2.63982
ARIH2P1	0	0	0	0	0	0
ARL10	10.3066	5.77183	9.10195	7.94199	6.74799	8.78776
ARL11	0.0188617	0.102515	0.0550223	0.0672038	0.0309551	0.0178372
ARL13A	0	39.6522	0	0	0	0
ARL13B	12.7967	0	11.413	15.2659	15.0838	18.7681
ARL14	0.340117	11.7063	0.885858	0.101337	0.140249	0.270234
ARL1	40.9817	0.0513504	41.2119	27.6491	45.4733	20.8601
ARL14EP	23.2318	20.513	21.2892	0.514961	25.2848	0
ARL14EP-DT	0	0	0.209521	0	0	0.0693272
ARL14EPL	0.0724539	0	0	0	0.0598682	0
ARL14EPP1	0	0	0	53.2639	0	57.1532
ARL15	7.27352	8.84689	5.4564	7.18319	8.52228	8.10914
ARL16	28.0472	31.7213	30.0068	36.8574	37.0694	36.5677
ARL17A	24.3944	23.4301	28.5595	20.3113	17.0245	26.0451
ARL17B	25.5274	26.3014	24.0649	24.007	32.0622	30.9656
ARL2	77.859	85.8287	82.069	76.9324	84.5799	85.4313
ARL2BP	26.0809	27.8743	24.3106	30.0004	32.3298	30.7313
ARL2BPP1	0	0	0	0	0	0
ARL2BPP10	0	0	0	0	0	0
ARL2BPP5	0	0	0	0	0	0
ARL2BPP6	0	0	0	0	0	0
ARL2-SNX15	0	0	0	0	0	0
ARL3	7.82324	8.68435	8.84779	11.1511	11.487	11.9358
ARL4A	12.5032	14.1951	13.01	12.6763	12.6183	11.6257
ARL4AP2	0	0	0	0	0.123821	0
ARL4AP4	0	0	0.177503	0.322919	0	0
ARL4AP5	0	0	0.158349	0.845967	0.967125	1.53816
ARL4C	4.97027	5.04928	5.05921	5.84832	6.66625	6.18294
ARL4D	6.81113	6.70277	5.36901	5.39955	6.53804	6.34962
ARL5A	21.3954	19.7612	18.7835	21.0492	26.9662	21.1556
ARL5AP1	0	0	0	0	0	0
ARL5AP2	0	0	0	0	0	0
ARL5AP3	0	0.509813	0.281389	1.78387	0.95534	0.280871
ARL5AP4	0	0	0	0	0	0
ARL5AP5	0	0	0	0	0	0
ARL5B	11.1024	12.4125	11.9555	14.6517	12.6288	12.949
ARL5C	0	0	0.0276435	0.115669	0	0.211087
ARL6	10.3502	10.5502	10.2005	12.9385	9.68457	10.8876
ARL6IP1	70.1502	70.8035	68.3627	73.739	73.5823	73.147
ARL6IP1P1	0	0	0	0	0	0
ARL6IP1P2	0	0	0	0	0	0
ARL6IP1P3	0	0	0	0	0	0
ARL6IP4	142.681	153.888	136.713	121.062	127.826	127.387
ARL6IP5	43.0116	42.6584	42.2203	51.7458	51.2443	48.3559
ARL6IP6	23.3847	23.3611	22.5425	29.8659	29.6504	29.429
ARL8A	25.639	26.6106	30.9852	20.344	20.1564	23.9274
ARL8B	31.1832	34.9615	35.2298	40.0422	40.7218	45.3504
ARL9	0.580963	0.117469	0.647573	0.603334	0.585879	0.276096
ARLNC1	0.482666	0.699342	0.791791	0.379938	0	0.261739
ARMC10	18.0738	17.0465	18.78	19.8477	20.8388	21.2889
ARMC10P1	0	0	0	0	0	0
ARMC1	16.561	17.1124	16.2927	0.30108	1.16478	0.424065
ARMC12	1.26106	0.287346	0.496091	20.8227	21.4254	22.9392
ARMC2	2.89	2.79258	2.8661	4.2371	3.91187	5.78591
ARMC2-AS1	0	0	0	0	0	0
ARMC3	0.404996	0.285959	0.563776	0.158355	0.336547	0.184714
ARMC5	6.89536	6.40597	7.96217	6.08441	7.727	7.89125
ARMC6	30.0119	37.8197	29.1779	36.3358	36.7142	36.9256
ARMC7	5.97611	8.49614	6.31637	7.13979	7.43388	7.96427
ARMC8	15.1331	14.1715	14.6426	17.8788	17.9421	21.5534
ARMC8P1	0	0	0	0	0	0.108094
ARMC9	7.14572	8.92062	7.96403	8.01844	8.62242	9.86668
ARMCX1	0.0325298	0.147411	0.0951	0.0580833	0.080248	0.0308595
ARMCX2	0	0.0231404	0.409788	0.127592	0.127662	0.0455104
ARMCX3	14.8189	15.3417	13.2545	25.3599	24.3871	21.3919
ARMCX3-AS1	0	0.352119	0	0	0	0
ARMCX4	1.08122	0.707917	1.13964	0.366299	0.380767	0.473225
ARMCX5	13.2029	14.7925	14.3089	12.0164	12.3713	10.6319
ARMCX5-GPRASP2	6.45751	7.39612	8.33997	7.89954	8.80403	9.72683
ARMCX6	30.8017	35.3886	32.4924	29.1482	30.3473	28.1417
ARMCX7P	2.73e-08	0	0	0	0	0
ARMH1	1.10236	1.53124	0.529588	0.727458	0.579587	0.414877
ARMH2	0	0	0	0	0	0
ARMH3	11.0846	13.0879	16.9462	16.178	15.1543	17.2929
ARMH4	1.92322	1.7546	1.68857	1.35348	0.899141	2.46528
ARMS2	0	0	0	0.0872865	0	0
ARMT1	22.6757	24.3859	22.9697	28.8295	26.468	28.4781
ARNILA	1.02936	0.24981	0.626432	0.510467	0.67759	0.174855
ARNT	16.3634	19.0485	17.504	21.9058	19.9651	23.1896
ARNT2	2.90229	2.71554	2.80033	3.37464	3.35469	3.29724
ARNTL2	8.67765	8.25714	7.70983	8.46086	11.1093	10.0261
ARNTL2-AS1	0	0	0	0	0	12.0854
ARNTL	3.5232	4.12671	4.81942	9.70416	6.67672	0
ARPC1A	74.503	79.0474	70.9587	90.264	88.1202	95.7052
ARPC1B	36.4768	31.5023	44.3213	54.6433	56.3368	47.6437
ARPC2	138.425	149.893	142.212	163.64	177.903	172.766
ARPC3	177.04	186.677	191.656	195.415	211.849	213.446
ARPC3P1	0	0.156118	0.170585	0	0	0
ARPC3P2	0.172347	0	0	0	0	0
ARPC3P3	0	0	0	0	0	0
ARPC3P4	0	0	0	0	0	0
ARPC3P5	0	0	0	0	0	0
ARPC4	40.6542	43.3482	42.0863	45.9583	47.2569	44.19
ARPC4-TTLL3	16.4112	18.7192	16.0391	19.878	20.755	21.0944
ARPC5	72.8763	78.4406	77.3291	89.9639	97.6169	91.4503
ARPC5L	55.9898	60.3962	58.0844	45.0972	46.3082	44.7656
ARPIN	6.56264	6.53831	6.84204	9.45579	7.60957	8.27407
ARPIN-AP3S2	12.2476	14.1985	11.8476	17.5154	18.1664	18.6455
ARPP19	29.6359	36.2212	28.3208	35.6532	38.2671	42.121
ARPP19P2	0	0	0	0	0	0
ARPP21	0	0.168988	0.163734	0.131863	0.147006	0.0994514
ARR3	0	0	0	0	0	0
ARRB1	3.09819	3.607	3.08131	4.33964	4.05556	4.52125
ARRB2	64.174	58.078	64.3502	72.6445	70.976	72.2297
ARRDC1	15.1355	15.3789	20.4879	19.0581	18.398	18.6404
ARRDC1-AS1	31.8547	33.7481	31.3678	15.324	13.8641	14.6971
ARRDC2	6.24315	6.51525	6.21893	5.06862	6.75286	5.42648
ARRDC3	25.0708	33.8878	25.0675	4.9701	6.72563	6.2465
ARRDC3-AS1	1.55706	2.13643	3.81573	2.73787	2.26676	2.78574
ARRDC4	6.6619	6.76689	7.35806	7.40293	7.53616	7.3665
ARRDC5	0	0	0	0.0386523	0	0
ARSA	14.1663	16.7316	13.6616	12.4939	11.0842	13.1413
ARSB	3.83884	3.45976	3.28747	4.70266	4.58891	3.82079
ARSD	0.587324	0.84421	1.89431	0.184909	0.479021	0.0982177
ARSD-AS1	0	0	0	0	0	0
ARSDP1	0	0	0	0	0	0
ARSF	0	0.0288935	0	0	0	0.0605358
ARSG	3.07023	3.12556	2.67282	3.48436	2.37563	3.2268
ARSH	0	0	0	0	0	0
ARSI	0	0.0456767	0.0492134	0.0450503	0	0.20238
ARSJ	0.366448	0.950246	1.32395	0.482252	0.660484	0.480947
ARSK	6.36353	6.5503	6.39378	6.03671	7.52995	7.90807
ARSL	0.249823	0	0	0.0491789	0.189156	0.112653
ARSLP1	0	0	0	0	0	0
ART1	0	0	0	0	0	0
ART2BP	0	0	0	0	0	0
ART2P	0	0	0	0	0	0
ART3	0.0902774	0.0456682	0.111795	0	0	0
ART4	0.0132938	0	0.0253346	0	0	0
ART5	2.68147	3.93295	3.83373	3.60265	4.18437	3.18573
ARTN	2.31176	2.0483	1.87044	1.56231	1.10709	1.19069
ARV1	64.9766	67.6515	62.4046	61.9617	55.0175	56.5594
ARVCF	11.1865	10.707	13.5481	13.706	15.7345	15.8678
ARX	0.233779	0.148341	0.113809	0.250339	0.241165	0.376301
AS3MT	4.80369	4.93968	5.05615	6.21992	6.65263	5.84878
ASAH1	24.0693	28.0743	20.9428	25.8831	24.5501	27.3165
ASAH1-AS1	1.31789	1.00662	1.63183	1.21796	0.380898	0.907382
ASAH2	3.55375	2.23602	1.44564	5.08023	3.44229	3.46931
ASAH2B	4.41854	5.10537	3.84787	4.20046	6.21385	4.8704
ASAP1	13.1562	13.8035	11.4372	16.2299	15.9003	15.076
ASAP1-IT2	0.0685108	0.12386	0.166503	0.0610114	0.028233	0.0972707
ASAP2	7.03544	6.07582	8.01759	7.32637	5.49562	10.5962
ASAP3	3.83441	3.86199	3.89268	4.82343	6.44848	4.89829
ASB10	0	0.183607	0.0751138	0.25335	0.257845	0.0385071
ASB11	0.108852	0.0890578	0	0	0.113868	0.131782
ASB12	0.578159	0.890336	0.677708	11.5025	10.6295	15.2525
ASB13	12.2075	10.9683	10.6484	0.775218	0.476881	0.716782
ASB14	0	0.0192078	0.0412508	11.7404	12.2117	11.2058
ASB15	0	0	0	0	0	0
ASB15-AS1	0	0	0	0	0	0
ASB16	0.132445	0.146619	0	0.46205	0	0.158637
ASB16-AS1	21.9217	22.0426	28.8698	0.341257	0.107108	0.123522
ASB17	0	0	0	8.65153	9.38713	12.281
ASB1	7.89288	0.0669215	0.214293	0	0	0
ASB18	0.116748	8.15041	8.91166	0.205467	0.0151314	0.141316
ASB2	0	0.0288503	0	0.0284178	0	0.150348
ASB3	13.339	13.1775	16.6195	19.3854	16.6514	18.9038
ASB4	0.0176251	0.111851	0.05743	0.0157235	0.0434011	0.0500052
ASB5	0	0	0.0715263	0	0.0604218	0.0449995
ASB6	20.9281	20.7637	21.3169	21.6759	22.1316	22.0063
ASB7	5.87836	6.39136	5.52058	7.24519	8.12596	7.28859
ASB8	16.2096	18.5462	20.4225	13.473	21.3353	19.6207
ASB9	0.0440179	0.0399123	0	0	0	0
ASB9P1	0	0	0	0	0	0
ASCC1	21.0547	14.5398	16.6172	19.9467	17.3219	21.7365
ASCC2	37.9426	46.124	42.3451	48.113	47.6544	46.7598
ASCC3	16.1001	14.3923	19.2868	19.6486	21.0246	21.0121
ASCL1	0	0	0.0804553	0.147449	0.181017	0.0521851
ASCL2	0	0	0.0942376	0.0862741	0	0
ASCL3	0	0	0	0	0	0
ASCL4	0.0358966	0	0	0	0	0
ASCL5	0.136303	0.154412	0.0996339	0.152121	0.252232	0.291028
ASDURF	16.0355	14.7506	12.5267	18.1027	17.0678	18.5393
ASF1A	15.6535	19.6911	19.653	20.8293	18.1915	18.5651
ASF1B	83.4518	83.7983	83.4345	55.1817	59.3951	55.9447
ASGR1	2.38814	2.93904	3.23513	2.01465	1.55067	1.77149
ASGR2	0	0	0	0	0	0.0795821
ASH1L	14.4669	13.1119	14.4351	12.4069	11.182	12.7008
ASH1L-AS1	6.98986	9.28737	9.3499	3.40467	4.40703	4.67847
ASH1L-IT1	0	0	0.442441	0.200856	0	0
ASH2L	18.3982	16.9845	18.1929	22.069	23.2912	23.2134
ASH2LP1	0	0	0	0	0	0
ASH2LP2	0	0	0	0	0	0
ASH2LP3	0.258928	0.35193	0.378864	0	0.0710637	0.0820588
ASIC1	13.8018	13.2264	12.9028	12.0807	10.6658	12.4235
ASIC2	0	0	0.020599	0	0	0
ASIC3	6.34773	8.05654	8.15621	8.84708	8.7391	10.9329
ASIC4	0.0771395	0.137434	0.293398	0.0369306	0.188093	0.163835
ASIC4-AS1	0	0	0	0	0	0
ASIC5	0	0	0	0	0	0
ASIP	0	0	0	0	0.356954	0
ASL	8.85952	8.4941	8.64435	9.45247	9.13874	8.59369
ASLP1	1.39352	1.65948	2.13976	1.21039	1.0932	2.81838
ASMT	0	0.199976	0.0534106	0	0.045096	0
ASMTL	13.8485	14.1751	13.2702	12.2118	13.1882	13.7824
ASMTL-AS1	16.7916	15.0387	13.847	13.5275	9.08138	16.5907
ASNS	135.209	154.786	137.248	164.221	166.579	169.829
ASNSD1	43.5519	42.5758	42.9224	53.8643	55.4501	51.2973
ASNSP1	1.99529	3.15014	2.75352	6.5414	7.0243	5.74347
ASNSP3	0.0558429	0.404699	0.327229	0	0	0.0532335
ASNSP4	0	0	0	0	0	0
ASNSP6	0	0	0	0	0	0
ASPA	0.345222	0.205876	0.202183	0.227557	0.123666	0.218595
ASPDH	0.13552	0.204933	0.182673	0	0	0.131364
ASPG	0.0137059	0	0	0.0571496	0	0.0372431
ASPH	30.6135	32.6501	29.9959	34.4813	37.2598	36.7673
ASPHD1	2.40968	2.84373	2.42041	2.43891	2.40456	3.56643
ASPHD2	2.56716	2.6159	2.76988	3.62211	3.18615	3.40808
ASPM	13.7072	12.8772	12.2281	15.8571	15.4159	15.8401
ASPN	0.0332935	0.275742	0.449379	0.136443	0	0.406536
ASPRV1	0.263766	0.00315716	0.244727	0.234794	0.293615	0.669829
ASPSCR1	17.812	19.546	16.7329	20.597	21.8302	23.8528
ASRGL1	24.8841	28.3018	22.9371	28.3213	25.1767	23.3094
ASS1	34.0346	30.9816	32.4725	36.094	37.5651	39.561
ASS1P1	0	0	0	0	0	0
ASS1P10	0	0	0	0	0	0
ASS1P11	0	0	0	0	0	0
ASS1P12	0	0	0	0	0	0
ASS1P13	0	0	0	0	0	0
ASS1P14	0	0	0	0	0	0
ASS1P2	0.361298	0.599989	0.588337	0.699833	0.844601	0.459641
ASS1P3	0	0	0	0	0	0
ASS1P4	0	0	0	0	0	0
ASS1P5	0	0	0	0	0	0
ASS1P6	0	0	0	0	0	0
ASS1P7	0	0	0	0	0	0
ASS1P9	0	0	0	0	0	0
ASTE1	7.54577	9.06263	6.979	5.53373	6.18421	5.26527
ASTL	0	0	0	0.0510694	0.0470252	0.129665
ASTN1	0.0548977	0.0821406	0.0622763	0.161659	0.133871	0.222804
ASTN2	2.21591	1.07012	0.945295	1.47017	1.39405	2.24068
ASTN2-AS1	0	0	0	0	0	0
ASXL1	31.9075	31.6747	27.1467	32.614	32.67	35.7794
ASXL2	4.53018	4.29886	6.15747	6.18825	6.50595	7.88917
ASXL3	0.822806	1.02623	0.552986	1.04726	1.01626	1.43435
ASXL3-DT	0.0274033	0.0745158	0.0533829	0	0	0
ASZ1	0.123401	0.0447509	0.120348	0	0.0237065	0.0233381
ATAD1	35.2432	38.7151	35.8539	41.8528	42.3933	41.8482
ATAD2	19.1655	20.0179	18.3355	27.1468	26.1501	26.3033
ATAD2B	4.93598	4.49227	5.46558	6.1266	5.74441	6.4417
ATAD3A	60.29	56.3865	58.9338	56.9244	60.4999	57.8106
ATAD3B	78.7372	73.5191	72.2949	75.3606	74.3061	72.4883
ATAD3C	0.357328	0.96295	0.696161	1.03734	0.743381	0.532369
ATAD5	5.52779	5.71789	5.37901	5.44712	5.38864	6.64311
ATAT1	20.8714	21.4708	22.0386	15.5828	17.8382	15.5669
ATCAY	0.297724	0.251378	0.376314	0.401542	0.204858	0.186394
ATE1	13.0215	15.7677	11.7415	15.041	13.9042	16.3592
ATE1-AS1	2.43757	2.68542	2.13082	0.873809	1.65354	1.57189
ATF1	22.5504	23.1384	27.6234	29.1765	28.0751	33.2272
ATF1P1	0	0	0	0	0	0
ATF2	13.9919	16.419	12.9367	20.631	21.2989	23.707
ATF3	140.589	157.706	161.666	87.9731	87.6851	85.8941
ATF4	1190.06	1287.83	1244.01	807.573	833.291	798.149
ATF4P1	0.0701528	0	0.068602	0.0941245	0.0579476	0.100618
ATF4P2	0.0701528	0	0.068602	0.0941245	0.0579476	0.100618
ATF4P3	0.737136	0.400238	0.503431	0.0654525	0.0604571	0
ATF4P4	0	0.0657165	0	0	0.0598689	0
ATF5	16.3263	19.7477	18.1085	16.2188	15.8316	15.0405
ATF6	21.659	22.5691	21.1436	30.3423	32.307	30.1939
ATF6B	44.7865	46.623	49.1582	37.6339	35.6865	36.6986
ATF6-DT	0.30973	0.700278	0.45821	0.278204	0.129233	0.301449
ATF7	11.5998	11.4172	11.0103	13.3677	14.7426	13.7725
ATF7IP2	13.3344	17.1557	13.0729	10.8363	11.0924	11.5391
ATF7IP	7.98578	9.1442	8.48545	12.58	12.8497	11.4052
ATF7-NPFF	0	0	0.236124	0.000946234	0.304885	0
ATG101	22.233	22.6803	24.2881	23.9102	21.0026	20.8307
ATG10	3.23161	4.22919	3.38507	5.32981	4.46167	5.98202
ATG10-AS1	0	0	0	0	0	0
ATG10-IT1	0.395281	0.35533	0	0	0	0.779555
ATG12	25.21	27.8363	23.6636	31.818	33.0693	32.0524
ATG12P1	0	0	0	0.227551	0	0
ATG12P2	0	0	0	0	0	0
ATG13	25.8715	37.0016	36.8909	37.7244	38.0986	38.1658
ATG14	4.95712	5.48465	5.67923	5.74332	5.48183	5.47596
ATG16L1	13.1623	14.1094	14.0002	12.6033	11.7445	14.8893
ATG16L2	10.4919	9.87967	10.0691	11.8048	10.2362	8.93398
ATG2A	9.35537	9.84453	9.69827	9.11441	8.45297	8.42826
ATG2B	4.52027	9.151	6.36716	7.72934	9.82994	8.31287
ATG3	49.8981	50.6246	51.1484	66.5196	68.4908	68.6746
ATG4A	13.5509	14.4559	13.9019	15.9991	14.566	17.7758
ATG4AP1	0	0	0	0	0	0
ATG4B	61.141	57.4484	49.513	56.9168	55.9547	54.6591
ATG4C	16.4711	16.7538	18.3213	17.4058	17.5902	17.9357
ATG4D	21.4737	21.295	24.0682	26.2816	28.5278	28.196
ATG5	13.6748	13.0413	13.5601	17.23	17.4829	18.7656
ATG7	16.1006	14.0353	17.1671	20.8614	19.1653	18.9203
ATG9A	33.0476	33.4927	31.5931	24.1602	27.3682	24.103
ATG9B	0.297245	0.600555	0.11788	0.264568	0.871211	0.313913
ATIC	121.369	134.887	124.088	143.179	135.129	133.095
ATL1	3.07572	3.02919	2.47436	3.52683	3.38287	3.17779
ATL2	43.3728	51.2337	51.4792	56.5129	58.4231	64.9156
ATL3	8.31025	10.2607	8.05981	9.82323	10.2183	9.57545
ATM	11.9122	13.6544	15.2497	15.4269	14.4399	13.8926
ATMIN	21.4764	24.402	21.2451	20.2504	21.2532	20.4619
ATN1	31.6688	34.8849	33.9546	40.0804	41.0238	41.2428
ATOH1	0.0934454	0.141155	0.1214	0.055613	0.204873	0.177243
ATOH7	0.329488	0.469122	0.321524	0.252317	0.193869	0.0447882
ATOH8	0	0.381357	0.174315	0.253568	0.233958	0.726041
ATOX1	69.4298	76.6163	66.7625	67.0826	64.393	68.9405
ATOX1-AS1	0	0	0	0	0	0
ATP10A	0.0872063	0	0.0232068	0.00796786	0.10103	0
ATP10B	0.0666001	0	0.0217291	0.0284747	0.0359184	0.0622442
ATP10D	1.50781	3.0695	1.41005	1.83017	1.48899	1.62593
ATP11A	10.6112	10.5535	9.21286	11.3283	9.33295	12.7716
ATP11A-AS1	0.0314555	0.0570184	0.0919501	0	0.0258626	0
ATP11B	8.13109	8.9683	7.68161	11.8124	12.3124	11.9732
ATP11B-DT	0	0.101236	0.145213	0.033252	0.0306376	0.0744153
ATP11C	16.8315	17.643	17.3183	17.3084	14.6553	14.0177
ATP12A	0.0536456	0.0324228	0.0174017	0.0670835	0.0370269	0.0845609
ATP13A1	46.6967	46.3588	52.0391	47.9115	50.3881	49.2905
ATP13A2	19.9089	23.8103	22.719	22.2859	17.9212	23.7048
ATP13A3	16.8279	18.3868	16.2437	18.5769	20.6187	18.5921
ATP13A3-DT	0.939058	0.604318	0.999116	0.560683	0.600306	0.434473
ATP13A4	0.0182605	0.0165545	0	0.0157927	0.149111	0.156592
ATP13A4-AS1	0	0	0	0	0	0
ATP13A5	0	0	0	0	0	0
ATP13A5-AS1	0	0.183822	0	0.366218	0	0
ATP1A1	191.802	200.285	187.535	216.888	217.794	209.802
ATP1A1-AS1	3.39808	4.39543	6.34486	3.17334	2.41354	2.38087
ATP1A2	0.021627	0.0272877	0.0146162	0.0539816	0.167969	0.131364
ATP1A3	3.76374	4.78177	8.75924	3.70763	8.46569	3.7069
ATP1A4	0.0369486	0.0154168	0.148028	0	0	0.0507612
ATP1B1	15.7702	15.9211	14.3802	16.4292	17.2816	18.6013
ATP1B1P1	0.424432	0.30741	0	0	0.210742	0
ATP1B2	2.32763	2.34048	1.66742	2.1988	1.91269	3.72157
ATP1B3	115.297	113.991	113.191	112.037	112.726	129.585
ATP1B3-AS1	0	0	0	0.265853	0	0
ATP1B3P1	0.0970168	0.0878134	0.0951199	0.0868865	0.1608	0.279842
ATP1B4	0.0144976	0	0	0.0154324	0	0.0164262
ATP23	5.89073	4.37361	6.65655	10.2498	9.65927	8.10906
ATP2A1	4.18834	4.06598	1.44239	2.16515	4.54349	4.7295
ATP2A1-AS1	35.443	42.5255	33.884	34.7143	37.2664	37.9808
ATP2A2	65.084	70.7095	67.798	71.7644	70.2063	68.0761
ATP2A3	0.632512	1.83246	1.06968	1.13365	1.87988	1.40624
ATP2B1	21.8672	20.642	25.2836	22.0564	24.1433	27.5314
ATP2B1-AS1	1.03025	0.617107	0.96799	0.26261	0.226536	0.261058
ATP2B2	0.0457162	0.0276318	0.0741294	0.0991374	0.0487319	0.0384825
ATP2B3	0.197729	0.392955	0.431823	0.169947	0.342608	0.377658
ATP2B4	6.28014	5.51797	4.44805	6.11754	6.00388	6.50996
ATP2C1	19.911	22.8912	25.0122	27.5547	28.7006	27.2975
ATP2C2	0	0	0	0	0	0.0329206
ATP2C2-AS1	0.11256	0.285698	0.197253	0.441936	0.443741	0.554102
ATP4A	0.0364919	0.237135	0.0711486	0.117579	0.218131	0.323162
ATP4B	0	0	0	0	0	0
ATP5F1A	186.045	192.356	191.654	226.74	233.697	232.624
ATP5F1AP1	0	0	0	0	0	0
ATP5F1AP10	0.132971	0	0.302687	0.0791879	0.0729989	0.042151
ATP5F1AP2	0	0	0	0	0	0
ATP5F1AP3	0.04749	0	0	0.0848743	0	0
ATP5F1AP7	0	0	0	0	0.0471716	0
ATP5F1AP8	0	0	0	0	1.55e-09	0
ATP5F1B	430.455	442.167	417.785	525.154	535.059	520.758
ATP5F1BP1	0	0	0	0	0	0
ATP5F1C	169.654	176.614	174.574	186.136	185.025	183.154
ATP5F1CP1	0	0	0	0	0	0
ATP5F1D	95.2078	93.983	90.895	114.553	112.714	126.425
ATP5F1E	98.093	110.161	109.342	85.3754	88.178	77.475
ATP5F1EP2	0	0	0	0	0	0
ATP5IF1	434.027	473.056	465.482	434.78	485.397	461.468
ATP5MC1	185.663	207.828	187.059	205.294	207.095	212.118
ATP5MC1P2	0	0	0	0	0	0
ATP5MC1P4	0	0	0	0	0	0
ATP5MC1P5	0	0	0	0	0	0
ATP5MC1P7	0	0	0	0	0	0
ATP5MC2	357.366	372.484	349.893	459.57	483.968	442.311
ATP5MC2P1	0	0	0	0	0	0
ATP5MC2P2	0	0	0	0	0	0
ATP5MC2P3	0	0	0	0	0	0
ATP5MC2P4	0	0	0	0	0	0
ATP5MC3	252.701	279.799	266.971	300.532	308.108	291.387
ATP5ME	451.283	493.808	482.822	502.671	584.962	566.87
ATP5MF	755.865	757.751	746.199	750.354	841.583	786.306
ATP5MFP2	0	0	0	0	0	0
ATP5MFP3	0	0	0	0	0	0
ATP5MFP4	0	0	0	0.489176	0	0
ATP5MFP5	0	0	0	0	0.501208	0
ATP5MFP6	0	0	0	0	0	0
ATP5MF-PTCD1	9.52124	11.5975	10.7782	11.4692	11.8741	11.9503
ATP5MG	158.927	182.425	151.819	166.583	173.787	173.597
ATP5MGL	0	0	0	0	0	0
ATP5MGP1	2.51885	0.912577	0.509748	0	0	0
ATP5MGP2	0	0.368629	0	0	0	0
ATP5MGP3	0	0	0	0	0	0
ATP5MGP6	0	3.40294	0	0	0	0
ATP5MGP7	0	0	0	0	0	0
ATP5MGP8	0	0	0	0	0	0
ATP5MJ	176.587	181.45	187.936	176.032	171.753	168.144
ATP5MK	443.932	462.878	456.145	384.123	407.794	399.332
ATP5MKP1	0	0	0	0	0	0
ATP5PB	305.086	337.885	313.046	421.689	418.128	416.559
ATP5PBP1	0	0	0	0	0	0
ATP5PBP2	0	0	0	0	0	0
ATP5PBP3	0	0	0	0	0	0
ATP5PBP4	0	0	0	0	0	0
ATP5PBP5	0	0	0	0	0.00335549	0
ATP5PBP6	0	0	0	0	0	0
ATP5PBP7	0	0	0	0	0	0
ATP5PD	169.52	194.412	186.065	180.799	198.457	182.906
ATP5PDP1	0	0	0	0	0	0
ATP5PDP2	0	0	0	0	0	0
ATP5PDP4	0.204264	0.184594	1.01365	0.183883	0	0
ATP5PF	208.744	222.807	220.592	272.109	279.013	279.013
ATP5PFP1	0	0	0	0	0	0
ATP5PO	282.554	309.38	289.85	327.119	368.997	337.147
ATP5POP1	0	0	0	0	0	0
ATP6AP1	79.1758	81.1148	78.788	86.8872	85.3495	85.5194
ATP6AP1L	2.27355	2.59738	1.83285	2.40618	2.82499	2.31855
ATP6AP2	45.2076	49.7692	44.477	62.6613	52.6218	54.6206
ATP6V0A1	36.3558	36.492	34.2914	40.4411	37.982	38.4401
ATP6V0A2	15.3689	15.5621	17.8275	17.6258	16.053	16.4669
ATP6V0A4	0	0.158395	0.0438527	0	0	0
ATP6V0B	95.9038	103.729	100.175	123.561	129.594	125.619
ATP6V0C	147.154	162.168	165.741	134.479	147.113	148.15
ATP6V0CP2	0	0	0	0	0	0
ATP6V0CP3	0	0	0	0	0	0
ATP6V0CP4	0	0.207095	0.227609	0.413153	0	0.226249
ATP6V0D1	47.2474	48.9707	48.8238	60.3292	65.6385	63.2678
ATP6V0D1-DT	4.19645	3.67035	3.55776	1.68629	1.61785	1.58933
ATP6V0D2	0.0578366	0.0817787	0.470612	0.0778601	0.436861	0.763255
ATP6V0E1	51.0416	53.2515	58.2907	71.6016	69.4614	69.1326
ATP6V0E1P1	0	0	0	0	0	0
ATP6V0E1P2	0	0	0	0	0	0.655596
ATP6V0E1P3	0	0	0	0	0	0
ATP6V0E1P4	0	0	0	0	0	0
ATP6V0E2	45.5889	44.8408	48.0112	56.2656	60.4641	53.1388
ATP6V0E2-AS1	4.5432	5.66423	4.84724	3.07326	2.67384	3.44447
ATP6V1A	28.9805	35.4113	32.5274	33.3065	34.3627	37.5852
ATP6V1B1	5.12465	2.93537	2.62429	2.19796	2.23918	1.10219
ATP6V1B1-AS1	2.29118	1.37803	2.20074	1.5308	2.16687	1.86717
ATP6V1B2	27.0141	24.7918	24.3096	25.7409	31.8449	25.5405
ATP6V1C1	19.2076	23.9347	23.0008	29.2429	29.1806	26.4174
ATP6V1C2	2.40627	2.46103	2.00266	1.53519	2.80159	1.60602
ATP6V1D	52.9397	58.458	60.5103	55.2831	50.7281	54.0785
ATP6V1E1	71.5679	80.4894	78.9104	87.1911	93.193	95.7338
ATP6V1E1P1	0.12396	0	0	0	0	0
ATP6V1E1P3	0	0	0	0	0	0
ATP6V1E2	5.9049	6.27714	6.93034	4.75207	6.44022	5.99415
ATP6V1F	165.795	173.335	179.306	185.654	200.506	209.755
ATP6V1FNB	0.874955	1.13541	1.06843	0.566273	0.605492	0.373134
ATP6V1G1	91.9555	94.6948	98.0342	86.5674	81.7061	81.4238
ATP6V1G1P2	0	0	0	0	0	0
ATP6V1G1P3	0	0	0.499153	0	0	0
ATP6V1G1P4	0.357936	0	0	0	0	0.359626
ATP6V1G1P5	0	0	0	0	0	0
ATP6V1G1P7	0.333724	0.602818	0	0.301391	0	0
ATP6V1G2	14.0335	12.8533	15.1415	1.7143	2.73047	2.90762
ATP6V1G2-DDX39B	8.54893	11.2343	11.3242	6.61953	10.1019	10.7854
ATP6V1G3	0	0	0	0	0	0
ATP6V1H	17.7352	21.34	18.1667	25.6487	27.3963	30.1288
ATP7A	5.73087	3.5442	4.02326	3.932	3.92636	5.53151
ATP7B	6.47358	6.3243	6.16897	7.85153	6.52933	6.89704
ATP8A1	4.02965	3.69461	4.26158	3.89255	7.35744	5.55757
ATP8A1-DT	0	0	0.233416	0	0	0
ATP8A2	0.321902	0.218379	0.459401	0.421507	0.156851	0.114215
ATP8A2P2	0	0.0411612	0	0	0	0
ATP8A2P3	0.185947	0.126359	0	0	0.0393671	0
ATP8B1	1.09168	0.305962	0.407634	0.175873	0.333764	0.434552
ATP8B2	22.7563	21.6108	22.1426	22.5189	21.905	22.1556
ATP8B3	0.799051	1.10252	1.42432	2.03752	1.32019	1.23228
ATP8B4	0.0770928	0.139615	0.023504	0.284193	0	0.0609312
ATP8B5P	0.166973	0.151302	0.13224	0.0745683	0.274911	0.13278
ATP9A	4.64995	4.68986	4.69192	5.49194	5.07695	5.91534
ATP9B	10.8068	10.2196	10.8499	8.56219	9.23784	8.58655
ATPAF1	56.9971	68.0093	60.6034	72.4851	70.0518	70.8828
ATPAF2	24.5268	22.2746	25.9023	26.561	28.3115	26.5437
ATPSCKMT	8.34405	8.96056	10.3631	9.05091	11.6031	9.65587
ATR	8.75429	10.1626	10.6313	9.48468	9.68689	11.6187
ATRAID	61.5139	59.9778	64.1499	73.9677	70.8527	84.0025
ATRIP	14.8831	13.4364	12.7033	15.1841	14.6304	15.5411
ATRN	6.22406	6.18865	6.15683	7.30951	8.02927	7.9242
ATRNL1	2.81258	2.63349	2.87403	4.19343	3.96516	4.06519
ATRX	30.5858	23.3445	28.3073	41.6936	29.1856	32.8268
ATXN10	82.4321	88.3233	83.1504	104.57	103.981	110.15
ATXN1	10.2558	10.0879	9.78145	11.12	12.0927	13.7289
ATXN1-AS1	5.49359	6.51569	6.89067	3.73339	4.67341	4.48533
ATXN1L	10.5556	10.0174	9.46974	10.5618	10.257	10.1638
ATXN2	23.7766	26.2102	27.6094	30.7606	32.9386	40.252
ATXN2-AS	4.94522	4.2899	6.85298	0.890194	1.32707	1.74693
ATXN2L	103.512	113.568	116.139	112.184	114.384	117.14
ATXN3	11.3305	12.1715	9.91202	10.3066	14.1837	9.19236
ATXN7	10.2193	10.1803	9.53107	11.9305	10.7709	13.4722
ATXN7L1	4.20376	3.65696	4.09212	4.75873	3.96066	4.06134
ATXN7L2	8.53204	7.75799	8.72435	9.82326	7.87024	7.66319
ATXN7L3	27.6985	30.6837	30.2441	31.1348	30.932	30.7468
ATXN7L3-AS1	0.156757	0.283516	0	0	0.392521	0
ATXN7L3B	15.8752	16.7149	16.1116	16.5677	16.2759	16.1687
ATXN8OS	0.079911	0.100999	0.0259431	0.0237738	0.021888	0
AUH	8.05411	7.60523	7.44885	10.3199	10.8962	9.79347
AUNIP	14.3184	15.0254	15.0345	17.4854	15.5113	16.0516
AUP1	208.911	226.654	224.07	151.033	153.406	159.573
AURKA	45.3305	43.4006	44.136	51.2587	50.1969	51.6094
AURKAIP1	134.667	127.534	124.478	129.492	144.379	140.161
AURKAP1	6.41298	5.83405	7.2849	0.876533	0.760883	0.694094
AURKAP2	0	0	0	0	0	0
AURKB	154.593	156.489	161.807	133.422	117.168	130.221
AURKBP1	1.04889	0.407062	0.879627	0.335139	0	0.0717056
AURKC	2.22992	0.64456	1.5767	0.829125	1.16851	1.43864
AUTS2	23.1032	30.1694	29.4648	31.2743	31.5355	28.6121
AVEN	4.01394	6.17037	4.94782	5.73197	6.55513	5.03915
AVIL	0.631207	0.574763	0.51638	0.754077	1.98979	1.37504
AVL9	7.03287	9.11022	11.1167	10.6336	11.4003	11.3862
AVP	0	0	0	0	0	0
AVPI1	4.52903	5.62978	5.09031	7.29478	8.37827	6.97349
AVPR1A	0.0105329	0.00955202	0.010243	0.103365	0.14685	0.11683
AVPR1B	0.166982	0.0118986	0	0.0351149	0	0.0247992
AVPR1B-DT	0	0	0	0	0	0
AVPR2	0	0	0	0	0	0
AWAT1	0	0	0	0.140817	0	0.0492648
AWAT2	0	0	0	0	0	0
AXDND1	0.320041	0.777665	1.38046	0.425428	0.772233	1.06462
AXIN1	14.6577	18.1922	16.202	18.3755	19.5326	19.3626
AXIN2	2.69971	3.35359	2.90443	4.02298	3.5648	3.98728
AXL	0.257928	0.228582	0.102079	0.0879815	0.172221	0.202076
AZGP1	0	0	0.100355	0	0	0
AZGP1P1	0.0627012	0.0567924	0	0	0	0.0788516
AZGP1P2	0	0.307472	0	0	0.289887	0
AZI2	43.7176	54.6506	53.3934	65.7493	72.559	64.3505
AZIN1	36.3536	41.3968	38.1236	39.4882	40.9469	40.4084
AZIN2	1.41791	2.67754	2.0663	3.34129	3.95028	2.39811
AZU1	0.12376	0.442053	0.0403403	0.0735867	0.203594	0.0393153
B2M	139.616	151.778	153.292	167.972	167.733	172.652
B3GALNT1	0.106591	0.204954	0.191401	0.0636833	0.0807728	0.099955
B3GALNT1P1	0	0	0	0	0	0
B3GALNT2	18.4104	18.6945	17.5877	23.0149	20.0729	19.4984
B3GALNT2P1	0	0	0	0	0	0
B3GALT1	0.473782	0.569236	0.587412	0.550642	0.497074	0.598817
B3GALT1-AS1	1.09197	0	0.866554	0.590245	0.550802	0.215172
B3GALT2	0.0377079	0.102554	0	0	0.0773901	0
B3GALT4	0.573437	0.700813	0.499114	0.0740345	0.136469	0.15756
B3GALT5	0.00493769	0.00894863	0.0241031	0.00440175	0.0202573	0.018624
B3GALT5-AS1	1.54239	1.78141	1.59544	0.187481	0.172634	0.12022
B3GALT6	11.4985	11.5836	10.8436	12.417	14.2678	13.9775
B3GALT9	3.75339	4.9084	3.58728	2.87466	2.79416	2.9278
B3GAT1	0.46679	0.614546	0.531805	0.214612	0.349581	0.307835
B3GAT1-DT	0.109323	0	0.0339385	0.0627399	0	0
B3GAT2	0.708682	0.894975	0.690319	0.586919	0.633259	0.753217
B3GAT3	43.1273	48.5066	51.0948	40.4614	40.4434	35.8553
B3GAT3P1	0.504766	0.54574	0	0	0.0836879	0
B3GLCT	6.28311	6.22586	6.264	6.12565	6.19118	6.50674
B3GNT2	6.31767	6.64252	7.11121	6.24048	8.1922	7.26512
B3GNT3	0.0921155	0.187335	0.125125	0.0824792	0.165867	0.0717119
B3GNT4	0.935535	0.409387	1.332	0.449258	0.37632	0.34123
B3GNT5	3.27379	3.67794	3.46357	3.61067	4.81898	3.74016
B3GNT6	0.0545496	0.0247666	0.155399	0.0500912	0	0.0264995
B3GNT7	0.189042	0.210119	0.0919918	0.246883	0.155194	0.107297
B3GNT8	0.700212	0.191642	0.361036	0.381905	0.304764	0.0440016
B3GNT9	0.779236	0.205066	0.367176	0.67299	0.805406	0.738089
B3GNTL1	3.44018	5.39496	2.94714	2.32169	6.61655	5.61926
B3GNTL1P1	0	0	0	0	0	0
B4GALNT1	7.06691	5.9756	7.10124	5.84677	6.37943	6.3598
B4GALNT2	0.0312766	0.0291285	0.0401376	0.0214192	0.028552	0.0366083
B4GALNT2P1	0	0	0	0	0	0
B4GALNT3	11.0731	12.2119	10.3776	12.4995	11.0255	10.1054
B4GALNT4	13.4246	8.01728	11.9437	13.2302	6.94196	10.1123
B4GALT1	9.76463	9.52921	9.59351	10.9476	12.2824	11.9815
B4GALT1-AS1	0.369442	0.167011	0.090404	0.332345	0.618719	0.180878
B4GALT2	32.6582	35.3311	33.0404	35.5082	34.3215	36.2522
B4GALT3	48.309	50.767	57.3208	52.6536	46.2569	57.3976
B4GALT4	9.74141	9.40595	10.4877	10.9418	10.7197	10.9187
B4GALT4-AS1	0	0	0	0	0	0
B4GALT5	9.31417	11.7307	10.8417	10.4508	10.6813	10.1333
B4GALT6	6.71424	6.03806	6.23219	5.89857	8.19052	7.06861
B4GALT7	20.5625	21.2364	22.3313	20.6202	22.463	22.8885
B4GAT1	32.1542	32.246	32.9257	34.1792	35.9841	32.0274
B9D1	29.1063	25.8543	26.8977	25.5651	27.9886	27.1809
B9D2	4.86011	3.72221	5.49773	4.5957	4.65506	7.1877
BAALC	0.597	0.612095	1.71711	0.537398	0.720836	0.781438
BAALC-AS1	1.20929	0.482312	1.39625	1.00165	0.594594	0.945538
BAALC-AS2	0	0	0	0.374564	0	0
BAAT	1.887	2.37005	2.2164	0.841599	0.57205	0.693383
BABAM1	75.2789	85.4563	82.3975	87.2723	91.2796	80.8764
BABAM2	27.4178	29.0328	30.256	39.4466	36.1715	36.3932
BACE1	9.0742	9.54761	6.75269	11.5546	11.0257	11.3383
BACE1-AS	2.96519	2.6476	4.10036	1.87214	3.11211	3.36123
BACE2	14.2025	19.9982	14.6936	15.2278	16.8099	19.2069
BACE2-IT1	0.286839	0	0	0	0.486142	0
BACH1	9.46106	7.6542	8.61189	11.2897	11.7196	10.9258
BACH1-AS1	0	0	0	0	0	0.115637
BACH1-IT1	0.29105	0.526881	1.0673	0.521319	0.402001	0.559683
BACH1-IT2	0.71245	1.63835	0.20077	0.355696	0.164594	0
BACH1-IT3	0	0	0	0.234724	0	0
BACH2	1.70698	2.68981	2.41369	3.19917	2.50371	4.09478
BAD	33.1505	26.008	34.7441	41.0802	40.8738	42.2406
BAG1	34.1803	31.9275	31.7984	47.0648	51.2818	47.3657
BAG1P1	0	0	0	0	0	0
BAG2	4.82027	4.85192	5.08539	5.26475	5.38833	5.83257
BAG3	20.8185	24.4002	23.3402	28.3877	27.4714	26.9129
[truncated: 79,869 more rows]

## Sheet: 1h
	l3.1	l3.2	l11.1	l11.2
5_8S_rRNA	448.336	285.025	184.446	224.716
5S_rRNA	0	0	0	5.81775
7SK	3.24e-07	28.0942	0	5.3e-09
A1BG	13.294	14.9993	18.6434	12.7265
A1BG-AS1	6.72393	5.82051	6.47828	8.85219
A1CF	0.00681266	0.0243994	0	0.0578172
A2M	0.284513	0.259222	0.0609262	0.749497
A2M-AS1	0.395668	0.300864	0.147952	0.439854
A2ML1	0.0192628	0.0172682	0.253875	0.0694303
A2ML1-AS1	0	0	0	0
A2ML1-AS2	0	0	0.300956	0
A2MP1	0.0595479	0.0139503	0	0
A3GALT2	0.0719005	0	0.15756	0
A4GALT	2.76718	3.92721	2.14083	3.38271
A4GNT	0	0	0	0
AA06	0	0	0	0
AAAS	60.2118	62.495	56.2385	60.4886
AACS	8.87556	8.02898	10.8398	10.8405
AACSP1	0.0232195	0.0208426	0	0.139666
AADAC	0	0	0	0
AADACL2	0	0	0	0.0160031
AADACL2-AS1	0	0	0	0
AADACL3	0	0	0	0
AADACL4	0	0	0	0
AADACP1	0	0	0	0
AADAT	11.2285	10.0696	10.333	9.78236
AAGAB	53.1174	60.5909	61.6744	52.4105
AAK1	4.27643	4.77356	5.38541	5.11128
AAMDC	24.9619	28.9981	27.6917	27.7001
AAMP	116.852	116.205	112.237	143.644
AANAT	0.499482	0.543083	0.232254	0.137825
AAR2	26.5725	25.1036	21.6616	21.9415
AARD	0.735326	0.341711	0.274386	0.0408533
AARS1	100.433	101.986	98.9142	93.4579
AARS2	20.8718	18.6842	19.0432	18.7243
AARSD1	44.509	40.3487	38.8351	48.596
AARSD1P1	0.668091	0.359684	0.769951	0.732725
AASDH	9.85574	7.99761	8.46362	8.65894
AASDHPPT	45.3806	50.0969	50.7948	50.7348
AASS	8.34727	8.04487	11.6021	10.7278
AATBC	0	0	0	0
AATF	37.1442	35.7971	37.4345	37.0254
AATK	1.36541	1.73975	2.11892	2.03861
ABALON	0	0	0	0
ABAT	2.90088	2.86347	2.17173	2.71334
ABCA10	0.190383	0.222962	0.302277	0.0676797
ABCA1	0.424509	0.285731	0.436345	0.332398
ABCA11P	2.37691	4.73806	3.88003	4.46106
ABCA12	0.0180396	0	0.0593979	0.0108278
ABCA13	0.0285994	0.0384488	0	0.0515319
ABCA17P	0.160764	0.201385	0.452509	0.24378
ABCA2	19.5941	13.9939	20.4618	26.5049
ABCA3	17.9064	17.7424	19.3343	18.1941
ABCA3P1	0	0	0	0
ABCA4	0.0172261	0	0.00945336	0.025236
ABCA5	6.17545	3.69508	4.36224	5.9407
ABCA6	0.0615377	0.0138096	0.0169422	0.018827
ABCA7	8.37352	6.23041	9.55446	8.69174
ABCA8	0.260361	0.0100282	0.13976	0.0557018
ABCA9	0.370619	0.163752	0.117887	0.448627
ABCA9-AS1	0	0	0	0
ABCB10	18.775	18.3216	19.7081	19.6046
ABCB10P1	0	0	0	0
ABCB10P3	0.154157	0.0367896	0	0
ABCB10P4	0	0.0186042	0.236263	0
ABCB11	0.00911882	0.342031	0	0.793142
ABCB1	3.16486	2.70266	2.9406	4.57638
ABCB4	0.757237	0.588324	1.61	1.71395
ABCB5	0.0237975	0.0798761	0.0261169	0.153991
ABCB6	8.80435	9.93734	11.1951	11.3247
ABCB7	24.1412	29.6787	32.6152	27.2712
ABCB8	20.7727	21.3551	20.8118	25.794
ABCB9	4.26471	4.08965	5.07198	4.38662
ABCC10	14.256	13.4969	12.5678	10.618
ABCC11	0.314514	0.541243	0.168442	0.270985
ABCC1	11.1086	13.4367	15.2672	16.4826
ABCC12	0	0	0.0281362	0.0205143
ABCC13	0	0	0	0.0282103
ABCC2	0.656216	0.704743	0.637804	1.37294
ABCC3	0.466076	0.561374	0.411322	0.237673
ABCC4	9.02737	8.49587	9.49006	10.5126
ABCC5	12.8444	15.6941	16.6944	18.2425
ABCC5-AS1	0	0	0	0
ABCC6	3.34363	5.65353	3.48358	2.83397
ABCC6P1	2.63256	2.51586	2.57132	2.17418
ABCC6P2	2.18553	2.41389	1.94348	3.52785
ABCC8	0.951659	1.0798	2.48341	1.97925
ABCC9	0.317464	0.650078	0.218002	0.200024
ABCD1	3.99592	2.95435	3.63147	3.78207
ABCD1P2	0	0	0	0
ABCD1P3	0	0	0	0
ABCD1P4	0	0	0	0
ABCD2	0.15109	0.0360921	0.154769	0.13303
ABCD3	34.2894	32.9652	37.5819	44.2837
ABCD4	45.9767	51.4855	58.1277	64.8189
ABCE1	79.2117	80.7885	86.0948	82.7303
ABCF1	50.0534	51.3196	56.2703	50.8181
ABCF2	43.5453	44.6782	37.647	49.0882
ABCF2-H2BE1	28.2927	33.3294	36.325	31.7534
ABCF2P1	0	0	0	0
ABCF2P2	0	0	0	0
ABCF3	20.1716	18.2292	16.97	16.8665
ABCG1	3.24212	2.78278	3.24222	3.19732
ABCG2	0.944405	1.31436	2.14017	1.40169
ABCG4	0.90197	0.836388	1.20253	1.34506
ABCG5	0.118871	0.126406	0.026083	0.0271738
ABCG8	0.0862659	0.0598362	0.107168	0.0402663
ABHD10	35.7953	33.8003	37.0741	34.9285
ABHD11	20.347	1.05794	17.2977	14.3525
ABHD1	1.24794	15.0262	0	1.66234
ABHD11-AS1	0.313063	0.226321	2.04515	0
ABHD12	26.1298	26.1928	26.7526	29.5146
ABHD12B	0	0.0417432	0	0
ABHD13	3.13988	3.31823	3.40644	2.90736
ABHD14A	13.5122	17.1044	12.106	17.4671
ABHD14A-ACY1	1.83377	1.014	1.19915	1.89397
ABHD14B	34.3505	32.881	35.491	34.8373
ABHD15	2.9858	2.86141	3.09531	3.09954
ABHD15-AS1	0	0	0	0
ABHD16A	20.5899	17.4993	17.0069	19.7575
ABHD16B	0	0	0	0
ABHD17A	44.4265	44.7207	46.2526	42.7055
ABHD17AP1	0.0969511	0	0	0
ABHD17AP3	0	0	0	0
ABHD17AP4	0	0	0	0
ABHD17AP5	0	0	0.0923191	0
ABHD17AP6	0	0	0	0
ABHD17AP9	0	0	0	0
ABHD17B	11.0607	10.3057	11.4128	10.8446
ABHD17C	14.1732	13.5157	12.5739	12.4859
ABHD18	6.70588	6.70971	7.08016	8.62823
ABHD2	10.4078	10.2303	11.2745	10.1288
ABHD3	21.6442	29.8184	26.5725	26.5235
ABHD4	8.54785	6.92034	6.72728	5.8828
ABHD5	14.6797	13.2008	13.3031	16.6261
ABHD6	7.8486	7.91825	9.55254	6.81893
ABHD8	4.79875	5.55607	5.58792	5.06855
ABI1	14.6757	14.881	16.0975	16.5865
ABI1P1	0	0	0	0
ABI2	35.1212	33.3575	36.4587	42.0807
ABI3	0	0	0.138627	0
ABI3BP	0.865374	1.35565	1.34004	1.69527
ABITRAM	20.7759	23.6258	22.1701	18.0776
ABITRAMP1	0	0	0	0
ABL1	21.44	20.5995	17.6157	20.938
ABL2	6.27473	4.93263	5.85529	7.17798
ABLIM1	9.60574	9.19505	10.2499	9.01919
ABLIM2	1.54956	0.788121	0.67165	0.561842
ABLIM3	0.20052	0.124483	0.101577	0.272629
ABO	0.295886	0.0356894	0.131182	0.0256494
ABR	15.7436	17.8829	25.1293	20.4984
ABRA	0	0.0217435	0	0.0286695
ABRACL	86.5808	91.5709	98.1834	93.467
ABR-AS1	0.699713	0	0	0
ABRAXAS1	6.50663	6.35331	7.62514	10.5696
ABRAXAS2	17.9334	18.8732	20.2338	16.7829
ABT1	37.976	37.5911	36.9386	38.3325
ABT1P1	0	0	0	0
ABTB1	2.84986	3.86114	4.33163	2.84128
ABTB2	3.84398	5.35091	4.49945	4.45573
ACAA1	30.8124	29.9989	33.4074	34.9685
ACAA2	40.012	41.7074	38.3914	38.8532
ACACA	18.9918	15.9147	23.5415	21.442
ACACB	4.49533	4.02534	6.23395	5.21575
ACAD10	10.1253	11.7712	11.495	12.7372
ACAD11	37.8372	36.022	57.6597	57.0299
ACAD8	16.1533	16.2815	17.647	19.2251
ACAD9	25.404	27.0147	30.0174	33.3646
ACADL	1.51806	1.2829	1.48025	1.45101
ACADM	64.7353	71.8926	75.5839	75.5007
ACADS	5.95475	6.05703	7.08639	6.48855
ACADSB	12.4245	11.6818	16.7609	18.3645
ACADVL	139.79	130.288	169.124	184.902
ACAN	0.105626	0.0333622	0.0339052	0
ACAP1	1.16802	1.57468	2.86575	1.27356
ACAP2	8.04085	8.25971	7.32434	8.34405
ACAP2-IT1	1.05739	0.535107	0.514222	0.860283
ACAP3	31.9478	24.2951	28.867	35.4738
ACAT1	90.6186	95.1133	103.092	104.855
ACAT2	80.3129	73.4861	68.6421	67.5386
ACBD3	37.0457	39.5159	41.3152	39.5044
ACBD3-AS1	0	0	0	0
ACBD4	6.06139	5.33668	5.28051	8.41792
ACBD5	7.89084	6.99513	7.23134	9.52746
ACBD6	59.4642	58.9173	61.5944	69.4777
ACBD7	2.95162	2.8897	3.21121	3.29315
ACCS	9.03762	7.45564	12.1874	7.33247
ACCSL	0	0	0	0.0453248
ACD	26.0788	25.7266	24.6997	22.2898
ACE2	0.299035	0.139872	1.95366	1.59981
ACE	2.49838	2.16727	0.27581	0.204064
ACE3P	0	0	0	0
ACER1	0	0	0.107106	0
ACER2	1.20644	1.63515	1.97243	1.62222
ACER2P1	0	0	0	0
ACER3	7.11271	6.99781	8.1512	8.54686
ACHE	5.24249	4.85575	4.49574	4.39931
ACIN1	173.561	170.766	173.128	189.426
ACKR1	0.0355172	0	0	0
ACKR2	0.404943	0.275574	0.483974	0.160251
ACKR3	0.112558	0.102454	0.0731535	0
ACKR4	0	0	0	0
ACKR4P1	0	0	0	0
ACLY	104.029	103.255	115.541	115.731
ACMSD	0	0	0	0
ACNATP	0	0	0	0
ACO1	12.107	11.84	13.752	12.5182
ACO2	48.6118	49.8342	52.9189	51.6445
ACOT11	0.985999	0.9039	0.933263	0.67002
ACOT12	0	0.028868	0	0.0386867
ACOT1	34.1799	3.28423	2.82148	3.03438
ACOT13	3.90569	30.5465	28.5288	28.2919
ACOT2	14.6241	17.286	15.1347	13.2981
ACOT4	0	0	0	0
ACOT6	0.0875	0	0	0
ACOT7	56.3332	54.182	62.7811	62.2764
ACOT8	15.9813	14.6117	19.7316	15.6319
ACOT9	21.5258	19.3071	22.9894	23.4208
ACOX1	7.797	6.60126	7.49173	11.1411
ACOX2	0.164367	0.910474	0.0745321	0.455332
ACOX3	4.96304	5.12803	4.54972	6.66743
ACOXL	0.260853	0.0686078	0.449073	0.137771
ACOXL-AS1	0.0457843	0.122089	0.0502316	0.0550761
ACP1	113.234	109.101	118.852	108.112
ACP2	19.0972	18.5888	15.2608	18.7096
ACP3	0.383808	0.294346	0.203208	0.544935
ACP4	0	0	0	0
ACP5	0.028496	0	0.0312593	0
ACP6	26.4394	26.2395	33.2329	27.113
ACP7	0.0287618	0.081372	0.0890439	0.0346443
ACR	0.233105	0.0439522	0.124318	0
ACRBP	0.740199	1.08265	0.200753	1.0928
ACRP1	0	0	0	0
ACRV1	0	0	0	0
ACSBG1	0.362816	0.34074	0.73298	0.674036
ACSBG2	0	0	0	0
ACSF2	12.8932	11.0964	12.3952	15.8151
ACSF3	19.6508	22.1529	17.4254	21.4954
ACSL1	10.0746	11.1363	13.716	13.2627
ACSL3	42.2525	36.5143	41.3152	43.6668
ACSL3-AS1	0	0	0	0
ACSL4	15.3936	14.0683	17.2578	16.7097
ACSL5	0	0	0	0
ACSL6	0.612835	1.00174	0.590218	0.938295
ACSM1	0.0368538	0	0.0482157	0.256894
ACSM2A	0.00160513	0.188487	0.000227258	0
ACSM2B	0.0788248	0.0236539	0.288759	0.483201
ACSM3	2.63644	2.02374	2.9707	1.95373
ACSM4	0	0	0	0
ACSM5	0	0	0	0
ACSM5P1	0	0	0	0
ACSM6	0.028802	0	0	0.0636603
ACSS1	5.47541	5.76548	6.77167	6.82183
ACSS2	12.1331	8.08847	6.11362	10.111
ACSS3	1.31637	1.70264	1.47747	2.21391
ACTA1	1.69074	1.38321	1.63238	2.04174
ACTA2	19.188	17.5993	20.3677	20.2823
ACTA2-AS1	0.107998	0.14242	0.0296189	0.0649983
ACTB	1290.5	1284.25	1117.48	1041.18
ACTBL2	0	0	0	0.0282318
ACTBP1	0	0	0	0
ACTBP11	0	0	0.0703517	0
ACTBP12	0	0	0	0
ACTBP14	0	0	0	0
ACTBP15	0	0	0	0
ACTBP2	0	0	0	0
ACTBP4	0	0	0.149393	0.165126
ACTBP6	0	0	0	0
ACTBP7	0	0.290588	0.0705024	0.233607
ACTBP8	0	0	0	0
ACTBP9	0	0	0	0.0799802
ACTC1	0.050692	0.228505	0.143232	0.160094
ACTE1P	0	0.0833022	0.227528	0
ACTG1	1162.16	1193.36	1158.7	1131.09
ACTG1P10	0	0	0	0
ACTG1P1	0.38397	0	0.210399	0
ACTG1P11	0	0	0	0
ACTG1P12	0.12326	0	0	0
ACTG1P13	0	0	0	0
ACTG1P14	0.193389	0.11648	0.211936	0.0780394
ACTG1P15	0.0686981	0	0	0.0832132
ACTG1P16	0	0	0	0.0814717
ACTG1P17	2.86518	1.59631	0.897506	2.17371
ACTG1P18	0	0	0	0
ACTG1P19	0	0	0	0
ACTG1P2	0	0	0	0
ACTG1P20	2.23291	1.68309	2.21646	2.00305
ACTG1P21	0	0	0	0
ACTG1P22	0	0	0	0
ACTG1P23	0	0	0	0
ACTG1P24	0.34656	0.392766	0.569351	0.21047
ACTG1P25	0.355361	1.02845	0.467245	1.03344
ACTG1P3	0.390039	0	0.356198	0.472186
ACTG1P4	0.0420617	0	0	0.156072
ACTG1P9	0.133894	0.0666595	0.0271494	0.119114
ACTG2	0	0.0445555	0.0541957	0.0597035
ACTL10	0	0	0	0
ACTL11P	0	0	0.0178439	0.0391047
ACTL6A	36.0425	42.5552	41.9936	44.2059
ACTL6B	0.53549	0.449796	0.348423	0.28711
ACTL7A	0	0	0	0
ACTL7B	0	0.0450649	0	0.181158
ACTL8	0.122976	0.110695	0.0899035	0.399358
ACTL9	0	0	0	0
ACTN1	32.0337	33.1853	38.4369	38.3034
ACTN1-DT	0	0	0	0.347995
ACTN2	3.97288	4.7032	5.34433	5.59647
ACTN3	0.0422709	0.0611422	0.149475	0
ACTN4	88.7149	87.9874	102.309	105.328
ACTN4P1	0	0	0	0
ACTN4P2	0	0	0	0
ACTP1	0	0	0	0
ACTR10	37.0567	42.4563	39.748	39.29
ACTR1A	90.2436	91.5871	92.264	93.8067
ACTR1AP1	0	0	0	0
ACTR1B	28.3025	28.5146	30.8033	29.2812
ACTR2	120.737	119.628	138.177	133.793
ACTR3	103.715	104.543	102.429	111.594
ACTR3-AS1	1.06284	1.92937	0.968777	0.201031
ACTR3B	15.8814	16.6934	17.2926	17.5207
ACTR3BP1	0	0	0	0
ACTR3BP4	0	0	0	0
ACTR3BP6	0	0	0	0
ACTR3C	1.45505	1.0355	1.14864	3.38993
ACTR3P2	0	0	0	0
ACTR3P3	0	0	0	0
ACTR5	7.51103	7.16364	7.13182	6.82636
ACTR6	25.1664	28.3997	34.7167	29.0984
ACTR6P1	0	0	0	0
ACTR8	19.8648	20.0109	22.493	27.3601
ACTRT1P1	0	0	0	0
ACTRT3	1.3928	2.32305	1.34766	1.68003
ACVR1	4.61248	4.13651	5.37644	4.91287
ACVR1B	11.414	10.2722	14.5365	12.1492
ACVR1C	0.142025	0.165315	0.247953	0.321211
ACVR2A	4.48397	4.9407	5.90737	6.4894
ACVR2B	6.46472	5.27039	5.8428	5.84162
ACVR2B-AS1	1.5476	1.0836	1.17981	1.10494
ACVRL1	0.35931	0.167449	0.137926	0.183276
ACY1	33.3209	21.9189	20.582	22.154
ACY3	0	0	0	0
ACYP1	34.798	41.5078	39.536	40.0981
ACYP2	6.13613	5.87914	5.38635	5.57291
ADA2	14.6525	12.6121	13.4675	15.7543
ADA	0.0916547	0	0.0415552	0.132092
ADAD1	0	0	0	0
ADAD2	0.0665877	0.0466154	0	0.0312364
ADAL	7.75414	10.0363	7.67914	11.1272
ADAM10	22.1887	23.0506	28.6593	27.1538
ADAM11	9.51448	8.07391	8.69003	9.35327
ADAM12	0.0952313	0.0351638	0.0522625	0.0762014
ADAM15	49.8986	54.5913	57.5521	56.3346
ADAM17	11.8354	12.1742	14.9654	15.0437
ADAM18	0	0	0	0
ADAM19	1.13703	1.34746	1.32747	1.45419
ADAM1A	0.460737	0.40949	0	0
ADAM1B	0	0	0	0
ADAM20	0	0	0.0258425	0.0566757
ADAM20P1	0.269117	0.356175	0.250536	0.206232
ADAM21	0.124284	0.111589	0.11297	0.0299101
ADAM21P1	0	0	0	0
ADAM22	5.34263	4.38181	5.86229	5.03767
ADAM23	6.38319	7.18636	9.26452	8.8943
ADAM24P	0	0	0	0
ADAM28	0.0182249	0	0	0.0108056
ADAM29	0	0.0263331	0	0
ADAM30	0	0	0	0
ADAM32	0.225277	0.723193	0.253023	0.396733
ADAM33	0.112529	0.0758421	0.124314	0.0338682
ADAM3A	0	0	0	0
ADAM3B	0	0	0	0
ADAM5	0	0	0	0
ADAM7	0	0	0	0
ADAM8	3.29618	1.37833	1.8865	1.34614
ADAM9	26.9414	27.1019	31.4281	30.7011
ADAMDEC1	0	0	0.0385109	0
ADAMTS10	2.64676	1.91932	2.63434	4.41295
ADAMTS12	0.0138423	0.0124071	0	0
ADAMTS1	21.6415	23.0836	29.9909	30.653
ADAMTS13	9.36347	9.53412	12.2478	12.905
ADAMTS14	0.0483504	0.0433254	0.0530625	0.087103
ADAMTS15	0.359123	0.444735	0.486877	0.456572
ADAMTS16	0	0	0	0
ADAMTS16-DT	0.0330458	0.0194314	0	0.0520878
ADAMTS17	5.86986	4.04106	5.56458	5.47191
ADAMTS18	0.150758	0.0195035	0.0358381	0.0653514
ADAMTS19	3.55319	1.92664	3.06067	1.82642
ADAMTS19-AS1	1.03559	1.79788	1.23256	1.1052
ADAMTS20	0.438001	0.5361	0.85925	0.781278
ADAMTS2	2.99159	2.89911	3.17174	3.01586
ADAMTS3	2.68324	1.89101	3.24436	2.49798
ADAMTS4	0.151292	0.0617758	0.360243	0.228249
ADAMTS5	0.179973	0.112992	0.118488	0.151437
ADAMTS6	0.900148	0.349047	0.467614	0.748791
ADAMTS7	1.01392	0.905278	2.46542	2.00231
ADAMTS7P1	0.0133308	0	0	0
ADAMTS7P3	0.0354679	0.0176426	0	0
ADAMTS7P4	0	0	0.0208963	0.34898
ADAMTS8	0.195969	0.159782	0.259661	0.178152
ADAMTS9	2.30983	2.40245	2.1168	2.37558
ADAMTS9-AS1	0	0	0	0
ADAMTS9-AS2	0.151123	0.0156919	0.0767979	0.476028
ADAMTSL1	0.0858655	0.0299269	0.0936218	0.181092
ADAMTSL2	0	0	0.0190162	0
ADAMTSL3	0.333246	0.457203	0.485095	0.400481
ADAMTSL4	0.263646	0.648525	0.495313	0.704088
ADAMTSL4-AS1	0.191575	0.158613	0.309495	0.0850227
ADAMTSL4-AS2	0.370071	0.674812	0.134959	0.753331
ADAMTSL5	2.35868	2.88744	2.03116	2.12799
ADAP1	10.6238	9.80554	14.3774	14.0187
ADAP2	5.03988	8.45498	4.07241	4.49794
ADAR	52.9791	54.7625	58.9392	60.5182
ADARB1	8.57632	8.41412	11.8833	11.9644
ADARB2	0.0614181	0.129916	0.0245787	0
ADARB2-AS1	0	0	0	0
ADAT1	13.0172	12.5152	13.2892	10.6559
ADAT2	23.2152	17.8252	24.8388	23.6529
ADAT3	17.3679	16.8447	10.7523	10.0128
ADCK1	9.88295	8.68552	11.5873	11.0486
ADCK2	17.4403	17.4546	16.189	17.115
ADCK5	3.91736	3.10682	3.13352	3.94342
ADCY10	0.862782	0.348306	0.143865	0.759141
ADCY10P1	2.55603	1.63883	2.00644	1.40164
ADCY1	3.84056	3.8704	4.27424	3.57227
ADCY2	0.0961979	0.397638	0.42111	0.127117
ADCY3	32.5652	27.4032	39.0842	33.4839
ADCY4	0.0434668	0.0195095	0.0237924	0.0521629
ADCY5	0.341895	0.885119	0.818131	0.721982
ADCY6	8.60349	8.67034	9.23123	8.96112
ADCY6-DT	1.59744	1.60074	0.680766	0.830743
ADCY7	2.46183	1.21716	3.2714	2.52168
ADCY8	0	0	0.177128	0
ADCY9	5.48546	4.79174	6.2767	8.87134
ADCYAP1	0	0	0	0
ADCYAP1R1	0.894624	1.0554	1.7615	1.255
ADD1	45.8865	47.3305	49.0052	53.6703
ADD2	19.0122	15.73	18.02	19.0503
ADD3	33.5261	34.5492	37.9886	52.5327
ADD3-AS1	0.269917	0.454226	0.135016	0.359462
ADGB	0.0749929	0.0926083	0.0431537	0.0358049
ADGRA1	0.0301024	0	0.0206828	0.0226613
ADGRA1-AS1	0.0290734	0	0.0637843	0
ADGRA2	3.80605	3.0162	3.5526	3.79108
ADGRA3	8.72537	9.61115	9.97671	9.17508
ADGRB1	1.76892	1.91224	1.60355	2.9805
ADGRB2	7.2034	7.14346	10.7183	8.44528
ADGRB3	1.05066	0.941753	0.937772	1.03134
ADGRB3-DT	1.38775	2.43113	1.04169	1.13691
ADGRD1	0.0267465	0.49008	0.210702	0.293863
ADGRD1-AS1	0	0	0	0
ADGRD2	0.34501	0.0284419	0.260507	0.671615
ADGRE1	0.146774	0.153738	0.0281772	0
ADGRE2	0.231371	0.269301	0.0554316	0.0590567
ADGRE3	0	0	0	0
ADGRE4P	0	0.021092	0	0
ADGRE5	6.62715	6.07226	9.19469	7.89335
ADGRF1	0.064598	0.0205937	0.0156979	0.0275996
ADGRF2	0.0314443	0	0	0
ADGRF3	1.15192	0.650545	0.757493	0.0965227
ADGRF4	0.0636155	0	0	0.0765072
ADGRF5	0	0	0.0123041	0
ADGRF5P1	0.558567	0.764113	0.623738	0.183568
ADGRF5P2	0	0.0371718	0	0
ADGRG1	1.06349	1.04073	0.427985	0.26784
ADGRG2	0.599271	0.67675	0.81402	0.729502
ADGRG3	0	0.0530345	0.125292	0
ADGRG4	0	0.00627296	0.00768992	0
ADGRG5	0	0	0	0.0233997
ADGRG6	1.80204	1.28899	1.70744	1.1992
ADGRG7	0	0	0	0
ADGRL1	27.1121	21.2254	29.0745	29.204
ADGRL1-AS1	0.748736	0.479496	1.07872	0.380713
ADGRL2	24.8179	25.5052	26.3126	25.6399
ADGRL3	4.16619	3.41422	3.3502	3.86436
ADGRL3-AS1	0	0	0	0
ADGRL4	0	0	0	0.0352735
ADGRV1	3.14349	3.40184	3.97849	3.56205
ADH1A	0	0	0	0
ADH1B	0.0158406	0	0	0
ADH1C	0	0	0	0
ADH4	0.0335838	0	0	0
ADH5	75.113	73.4445	79.7522	73.6104
ADH5P2	0	0	0	0
ADH5P3	0.0634684	0	0.0696886	0
ADH5P4	0	0	0.0718209	0
ADH5P5	0	0	0	0
ADH6	0	0	0.162449	0.182092
ADH7	0	0	0	0
ADHFE1	1.2443	1.41429	1.77039	2.29196
ADI1	48.7083	47.5907	41.0194	41.2805
ADI1P1	0.165238	0	0	0
ADI1P2	0	0	0	0
ADIG	0	0	0.136868	0
ADIPOQ	0.0284257	0.0134125	0.0154751	0
ADIPOQ-AS1	0.0188208	0.0168855	0.103374	0
ADIPOR1	91.3511	96.0148	95.465	90.252
ADIPOR1P1	0	0	0	0
ADIPOR1P2	0	0	0	0
ADIPOR2	31.9725	32.4796	32.1199	35.1278
ADIRF	0	0.243795	0	0
ADIRF-AS1	0.115785	0.0224999	0	0.0931181
ADK	30.2766	29.676	39.389	34.0619
ADM2	11.7572	12.88	12.3021	12.4102
ADM	0.225643	0.219232	0.167266	0.213348
ADM5	8.81234	5.03675	6.50438	6.14516
ADM-DT	0.0966875	0.351181	0	0.352857
ADNP2	10.7441	10.4467	23.7464	10.7964
ADNP	27.0017	25.7189	25.8743	25.9125
ADNP-AS1	0.359502	0.908367	0.326513	0.361308
ADO	12.0815	11.6348	12.2967	11.9633
ADORA1	1.9471	1.49439	0.864472	1.72613
ADORA2A	4.7439	2.48788	3.7141	5.52696
ADORA2A-AS1	0.0515837	0	0	0.0709869
ADORA2B	7.78382	7.00408	8.25234	8.50075
ADORA2BP1	0	0	0	0
ADORA3	0	0	0	0
ADPGK	34.9568	35.0146	38.0608	35.8344
ADPGK-AS1	0.194878	0.174962	0.0843428	0.0608489
ADPRH	0.10282	0.0640053	0.281802	0.171565
ADPRHL1	3.14037	5.28399	3.48945	4.18737
ADPRM	3.69078	4.19269	3.55847	3.99385
ADPRS	26.2797	24.629	25.9952	24.3899
ADRA1A	0	0	0.0395221	0.0385925
ADRA1B	0.0790274	0.351822	0.208794	0.158525
ADRA1D	0	0	0	0
ADRA2A	0	0.0595822	0	0.0598914
ADRA2B	0.0698892	0.0940177	0.153378	0.0420023
ADRA2C	9.20277	10.2141	8.86536	8.46964
ADRB1	0.344164	0.366009	0.18842	0.283992
ADRB2	0.300455	0.240114	0.219698	0.522894
ADRB3	0	0	0	0
ADRM1	110.638	110.562	109.094	114.974
ADSL	107.942	111.966	120.475	120.897
ADSS1	1.51245	1.86441	2.40775	1.76129
ADSS2	43.5795	39.252	45.9143	47.371
ADTRP	0	0.0719	0	0
AEBP1	0.0313809	0.0828753	0.336916	0.185107
AEBP2	18.2219	18.3774	21.4772	22.1266
AEN	51.499	55.045	59.7811	59.4603
AFAP1	3.7002	4.48776	5.35197	4.55815
AFAP1-AS1	0.0464363	0.00833692	0.0101932	0.0334479
AFAP1L1	2.66687	2.86105	3.26549	2.2499
AFAP1L2	0.661599	0.555851	0.770639	0.878113
AFDN	52.2359	48.5354	58.9293	69.001
AFDN-DT	0.753351	1.24272	1.12105	0.535375
AFF1	7.90345	6.56808	8.67242	10.53
AFF2	0.126387	0.061008	0.118587	0.091623
AFF3	1.79216	3.24539	3.09496	4.02431
AFF4	12.1844	12.3087	12.707	15.7943
AFF4-DT	0	1.22959	0	0
AFG1L	3.74772	6.82971	4.81784	8.28097
AFG3L1P	32.4651	27.0256	29.1917	31.7158
AFG3L2	28.2187	30.9309	34.7791	32.8629
AFG3L2P1	0	0	0	0
AFM	0	0	0	0
AFMID	34.4756	28.1844	37.7774	40.1813
AFP	0	0	0.422874	0
AFTPH	8.79122	9.73894	9.9483	9.44447
AFTPH-DT	0.602059	0.828118	0.194211	0.128049
AGA	18.5947	13.7899	17.6079	18.1603
AGA-DT	0.199098	0.144667	0.217428	0.297811
AGAP10P	0.409127	0.859565	0.629624	0.476554
AGAP11	0.0268547	0.489892	0	10.9737
AGAP12P	0.508234	0	12.7183	1.74279
AGAP13P	4.83761	4.75572	0.406523	0.267919
AGAP14P	0.537997	0.169059	4.45983	4.62598
AGAP1	9.99177	7.83283	0.760524	0.533277
AGAP1-IT1	0.741625	0.112698	0.540915	0.301947
AGAP2	2.2245	1.93459	3.65362	2.55674
AGAP2-AS1	6.46963	7.28542	6.08021	5.24386
AGAP3	70.6606	72.6991	81.2946	81.7801
AGAP4	10.1804	6.46729	8.35901	11.1209
AGAP5	7.8141	6.79011	10.2607	10.196
AGAP6	17.5225	16.9801	17.043	15.2055
AGAP7P	0.362539	0.0715091	0.0799454	0.356155
AGAP9	16.0548	12.9915	15.3776	18.4677
AGBL1	0.0226984	0.0880756	0.106197	0.0273042
AGBL1-AS1	0	0	0	0
AGBL2	0.911392	0	0.041432	0.0455482
AGBL3	8.74818	8.07123	6.33535	8.18402
AGBL4	0	0	0.0358863	0
AGBL4-IT1	0	0	0	0
AGBL5	44.1637	43.6461	37.4966	41.9558
AGBL5-AS1	0	0	0	0.313291
AGBL5-IT1	0	0	0	0
AGER	3.79256	4.40307	5.64289	5.91484
AGFG1	35.9378	35.4692	40.9107	35.8565
AGFG2	6.28858	6.66386	6.80619	8.5751
AGGF1	13.0978	13.3847	13.4789	12.4147
AGGF1P10	0.0662478	0	0	0
AGGF1P1	0.311113	0.249317	0.301685	0
AGGF1P2	0.801052	0.726292	0.644753	0.689152
AGGF1P3	0.353196	0.0531366	0.129042	0.0711978
AGGF1P8	0.0738808	0	0	0
AGK	47.414	48.1357	47.8221	53.2014
AGK-DT	0.512201	0.294068	0.503705	0.472747
AGKP1	0	0	0	0
AGKP2	0	0	0	0
AGL	9.53374	9.41487	10.8788	10.7493
AGMAT	1.08241	1.17344	0.900288	0.975854
AGMO	0	0	0.0293003	0
AGO1	7.19301	6.80412	7.7726	8.00247
AGO2	12.0097	10.5921	21.6288	11.9705
AGO3	5.96643	6.91777	5.71411	8.17514
AGO4	3.73728	6.30777	4.23975	4.74966
AGPAT1	61.0047	66.2946	60.1986	57.2774
AGPAT2	30.9535	29.8062	30.3342	30.671
AGPAT3	35.3423	33.5399	44.5153	44.7738
AGPAT4	9.09742	7.37521	12.8516	12.4726
AGPAT5	18.6818	17.9478	18.3633	19.3805
AGPS	28.525	27.8696	34.2476	31.0489
AGR2	0	0	0	0
AGR3	0	0	0	0
AGRN	23.3026	20.9099	28.8648	28.1392
AGRP	0	0.340136	0	0
AGT	0.0124135	0.0951129	0.00801953	0.038167
AGTPBP1	19.6497	16.8907	22.686	22.7212
AGTR1	0.147805	0.406972	0.707265	0.405858
AGTRAP	37.4888	32.2528	37.0581	38.2065
AGXT	0	0.0227344	0	0
AGXT2	0	0	0	0
AHCTF1	21.393	18.073	20.8679	22.2731
AHCTF1P1	0.172491	0.162187	0.147357	0.202693
AHCY	162.584	164.769	189.074	190.831
AHCYL1	30.976	35.6094	45.644	40.0243
AHCYL2	7.43398	4.84077	5.74343	6.62167
AHCYP2	0	0	0	0.0656959
AHCYP3	0	0	0	0
AHCYP4	0	0	0	0
AHCYP5	0	0	0	0
AHCYP7	0	0	0	0
AHCYP8	0	0	0	0
AHDC1	4.66673	6.05044	5.11194	5.72723
AHI1	10.3557	9.99493	12.5093	12.9392
AHI1-DT	0.406788	0.724646	0.394273	0.354868
AHNAK2	0.603554	0.55832	0.702969	0.684843
AHNAK	3.06596	2.76285	3.20791	3.06791
AHR	3.32758	3.75428	4.16116	4.77131
AHRR	5.85231	6.02099	7.38973	11.8086
AHSA1	288.736	312.564	327.919	304.8
AHSA2P	23.2121	25.2027	27.6067	27.9046
AHSG	0.0444472	0	0.0960213	0
AHSP	0.869178	0	0	0
AICDA	0.0260185	0.0700414	0.0570426	0
AIDA	32.4969	30.9547	33.0056	32.4041
AIDAP1	0	0	0	0
AIDAP2	0.084879	0.209146	0.0925756	0.451406
AIF1	0	0	0	0
AIF1L	14.5268	17.2236	20.6553	15.271
AIFM1	84.3512	88.0147	88.013	89.0465
AIFM1P1	0	0	0	0
AIFM2	2.70134	2.3335	2.44988	3.01785
AIFM3	0.295402	0.206583	0.233204	0
AIG1	47.0954	55.5017	45.3189	51.0487
AIG1P1	0	0	0	0
AIM2	0.0390595	0.105123	0.0428575	0.0234814
AIMP1	59.4487	60.4007	59.309	59.0052
AIMP1P1	0.0799071	0	0	0
AIMP1P2	0	0	0	0
AIMP2	72.7576	70.0777	63.4797	57.3721
AIP	53.1787	51.2754	42.5334	45.9979
AIPL1	0.129389	0.116202	0.106342	0.155808
AIRE	0.0488667	0.0499613	0	0
AIRN	0	0	0	0
AJAP1	0.00516844	0	0.0113464	0
AJM1	1.04731	0.827552	0.907364	1.07604
AJUBA	11.8218	12.813	9.72391	9.17439
AJUBA-DT	2.25166	2.05463	0.795104	0.784906
AK1	46.9985	61.3089	48.5326	37.6061
AK2	287.819	315.792	334.702	329.811
AK2P2	0	0	0	0
AK3	17.9713	20.2871	22.1034	21.4155
AK3P2	0	0	0	0
AK3P3	1.35965	0.788889	0.811373	1.50974
AK3P5	0	0	0	0
AK4	39.336	37.9692	47.1914	43.9521
AK4P1	0	0	0	0
AK4P3	0.0913322	0.038943	0.0514708	0.36653
AK4P4	0	0	0	0
AK4P5	0	0	0	0
AK4P6	0	0	0	0
AK5	3.43742	2.50103	2.16594	2.85217
AK6	63.4422	64.3396	63.6933	59.2416
AK6P1	0	0	0	0
AK6P2	0	0	0	0
AK7	1.63348	1.55051	2.34814	2.44866
AK8	0.792086	1.17868	1.23257	1.44127
AK9	2.66521	3.52075	3.71092	6.47156
AKAIN1	0.0638218	0	0.0466828	0
AKAP10	9.6385	8.67834	14.1011	14.1827
AKAP11	5.77628	4.54902	5.66059	6.18074
AKAP12	16.9605	17.9871	18.2695	18.8869
AKAP13	7.75137	6.68982	8.91695	9.20486
AKAP14	0.272065	0	0	0
AKAP1	46.6881	45.5901	45.3193	40.8889
AKAP17A	27.6697	27.6348	28.484	26.7461
AKAP17BP	0	0	0	0
AKAP1-DT	4.3397	3.62826	3.04984	1.40038
AKAP3	1.60024	2.0717	1.81688	2.18625
AKAP4	0	0	0	0
AKAP5	1.24097	1.26439	1.56992	1.1542
AKAP6	0.902916	0.946762	0.906737	0.834962
AKAP7	4.68758	4.18591	3.54537	4.20472
AKAP8	22.0987	23.8937	24.6304	30.6893
AKAP8L	41.7468	49.4611	52.2936	52.5837
AKAP8P1	0	0	0	0
AKAP9	9.0258	7.45949	10.8637	10.3442
AKIP1	24.7377	20.0022	21.8708	23.9671
AKIRIN1	71.0239	66.2105	76.5041	67.4933
AKIRIN1P1	0	0	0	0
AKIRIN1P2	0	0	0	0
AKIRIN2	58.6048	61.7623	58.1154	54.8928
AKIRIN2P1	0	0	0	0
AKNA	3.56492	3.77734	3.84046	3.87254
AKNAD1	0	0.173112	0	0.0690003
AKR1A1	59.3259	52.5119	55.3274	59.3179
AKR1B10	0.179719	0.0418548	0	0
AKR1B10P1	0	0	0	0
AKR1B10P2	0	0	0	0
AKR1B1	154.933	155.454	146.868	137.117
AKR1B15	0.28206	0	0.111293	0.12385
AKR1B1P1	0	0	0	0.0946016
AKR1B1P2	0	0	0	0
AKR1B1P3	0	0.266719	0.31879	0
AKR1B1P4	0	0	0	0
AKR1B1P5	0	0	0	0
AKR1B1P6	0	0	0	0
AKR1B1P7	0	0	0	0
AKR1B1P8	0	0	0	0
AKR1C1	0.244438	0.112065	0.0273799	0.274521
AKR1C2	0.106355	0.185559	0.0221941	0.173589
AKR1C3	0	0.115857	0	0
AKR1C4	0	0	0	0
AKR1C5P	0	0	0	0
AKR1C6P	0	0	0	0
AKR1C7P	0	0	0	0
AKR1C8P	0	0	0	0
AKR1D1	0.236593	0	0	0.0715422
AKR1D1P1	0	0	0	0
AKR1E2	0	0	0	0
AKR7A2	45.4617	40.7956	41.9623	44.3888
AKR7A2P1	0	0	0	0
AKR7A2P2	0	0	0	0
AKR7A3	1.97791	1.57822	1.5478	0.522185
AKR7L	2.46252	1.21434	1.74167	1.51666
AKT1	56.3157	53.3735	64.75	60.2141
AKT1S1	63.5879	63.8849	63.9965	64.51
AKT2	86.7709	85.6074	95.4902	112.208
AKT3	24.0246	19.4835	24.6115	28.5492
AKT3-IT1	0	0.16076	0	0
AKTIP	17.5189	12.0578	15.1981	14.6572
ALAD	13.2231	14.4882	13.7397	15.5439
ALAS1	32.645	34.8304	31.2392	28.3062
ALAS2	0	0	0	0
ALB	0.700922	0.0827002	0.217606	0.0594635
ALCAM	19.9322	24.4777	25.1856	25.4091
ALDH16A1	19.1858	16.4833	18.2824	22.0061
ALDH18A1	87.3583	98.1609	93.4676	82.2789
ALDH1A1	0.140476	0.128405	0.105371	0
ALDH1A2	40.3668	44.4935	47.3262	42.9832
ALDH1A2-AS1	0	0	0	0
ALDH1A3	3.71178	2.6942	5.44362	2.90982
ALDH1A3-AS1	0	0	0.0384316	0
ALDH1B1	27.0453	27.2937	26.187	27.1249
ALDH1L1	0.458351	0.306233	0.113642	0.230857
ALDH1L1-AS1	0	0	0	0
ALDH1L1-AS2	0.0297894	0.0535349	0.446188	0
ALDH1L2	12.9374	10.2745	11.2339	11.9581
ALDH2	25.6705	25.3329	27.5832	26.2249
ALDH3A1	1.02134	0.355374	1.41031	1.77881
ALDH3A2	40.8146	32.6269	45.0914	41.4285
ALDH3B1	0.0234296	0.202926	0.0512945	0.0699852
ALDH3B2	0	0.0236676	0	0
ALDH4A1	9.28702	8.46083	8.4244	8.83523
ALDH5A1	13.2866	12.1634	13.6904	12.4275
ALDH6A1	7.52833	7.91002	9.90559	7.50803
ALDH7A1	51.3694	48.6215	64.9465	59.9467
ALDH7A1P1	0	0	0	0
ALDH8A1	1.10885	0.710346	2.44105	1.90299
ALDH9A1	52.1127	52.8351	48.9383	46.1435
ALDOA	1032.03	1010.97	1110.96	1059.3
ALDOAP1	0	0	0	0
ALDOAP2	0	0	0	0
ALDOB	0.212971	0	0	0
ALDOC	6.85311	5.45247	6.37061	8.73477
ALG10	4.34636	3.85612	6.64651	5.72146
ALG10B	6.10626	6.35778	5.53951	5.75351
ALG11	15.1207	12.6038	13.4154	13.8803
ALG1	18.6383	17.0565	16.4947	19.2941
ALG12	15.5765	13.526	13.5351	13.0254
ALG13	81.0165	68.2006	76.3959	85.8218
ALG13-AS1	0	1.96077	2.27657	3.8883
ALG14	6.82935	7.46184	16.738	7.95975
ALG14-AS1	0	0	0	0
ALG1L10P	0	0	0	0
ALG1L11P	0	0	0	0
ALG1L12P	0	0	0	0.282048
ALG1L13P	0.0586414	0.100468	0	0.0258718
ALG1L14P	0	0	0	0
ALG1L15P	0	0	0	0
ALG1L2	0.453368	0	0.495655	0.37053
ALG1L	0	0	0	3.14407
ALG1L3P	4.60148	5.64567	4.91871	0
ALG1L5P	0	0	0	0
ALG1L6P	0	0	0	0
ALG1L7P	0	0	0	0
ALG1L9P	0.337699	0.667002	0.360174	0.410844
ALG2	19.3346	18.1315	17.0005	17.1812
ALG3	49.2999	46.0782	47.6779	42.7012
ALG3P1	0.0650065	0	0	0
ALG5	56.4352	55.9783	50.4342	51.0911
ALG6	33.1753	33.1698	30.5379	30.6569
ALG8	58.8983	59.7149	58.7945	57.0709
ALG9	17.4749	13.6416	19.9734	16.9846
ALG9-IT1	0.118842	0	0	0
ALK	0	0.0181948	0.0151092	0
ALKAL1	15.9483	17.829	19.2682	20.1963
ALKAL2	0.216305	0	0.23614	0
ALKBH1	16.7206	12.8125	12.0068	11.7341
ALKBH2	51.3046	46.1754	50.2387	44.6209
ALKBH3	33.3411	36.3443	24.0968	22.4834
ALKBH3-AS1	0	0	0	0
ALKBH4	12.6873	14.1455	13.0033	12.3113
ALKBH5	56.2085	55.77	51.5292	50.5504
ALKBH6	18.338	20.2774	15.3726	17.9119
ALKBH7	18.0131	18.9646	21.9044	23.2147
ALKBH8	9.23682	10.1432	10.9171	10.0141
ALLC	0.220304	0.27619	1.07191	0.470462
ALMS1	9.28175	6.50986	8.1155	9.56412
ALMS1-IT1	0.540614	0.457342	0.386929	0.689509
ALMS1P1	0.300391	0.161821	0.239805	0.407349
ALOX12	0	0	0	0
ALOX12-AS1	6.20645	6.58952	5.01098	4.9684
ALOX12B	0.681939	0.447141	0	0.37133
ALOX12P1	0	0	0	0.140236
ALOX12P2	0	0	0	0.0358474
ALOX15	0.0303163	0.968261	0	0.186663
ALOX15B	0.151707	0.136221	0.299428	0.18692
ALOX15P1	0.558205	1.1656	0.213288	0.558875
ALOX15P2	0.0356197	0	0	0
ALOX5	0.408218	0.513024	0.182502	0.97401
ALOX5AP	0	0	0	0
ALOXE3	0.606468	0.364169	0.610206	0.384656
ALOXE3P1	0	0	0	0
ALPG	0.0265123	0	0	0
ALPI	0	0	0	0
ALPK1	2.04193	3.12941	3.55446	3.5747
ALPK2	0.0946231	0.106178	0.112229	0.121427
ALPK3	0.0979975	0.0986974	0.41759	0.293974
ALPL	2.24337	1.56587	1.92926	2.80388
ALPP	0	0	0.125573	0.207793
ALS2	11.8862	9.38818	15.1278	16.7475
ALS2CL	0.714338	0.745369	0.654468	1.05659
ALX1	8.6168	8.48589	7.76553	7.28235
ALX3	0	0	0	0
ALX4	3.68263	4.20374	4.33381	3.67626
ALYREF	145.629	140.916	165.32	154.998
AMACR	6.70708	6.52962	5.85561	6.85494
AMBN	1.00587	1.44698	1.25036	1.38213
AMBP	0	0.0507423	0	0
AMBRA1	10.7336	12.4112	13.4748	12.6712
AMD1	80.4545	87.2131	100.149	98.8506
AMD1P1	0.0814902	0	0	0
AMD1P2	0	0	0	0
AMD1P3	0	0.134675	0.24459	0
AMD1P4	0	0	0.0573142	0.0632597
AMDHD1	4.08454	3.90991	3.95947	3.6389
AMDHD2	17.0674	18.8127	19.3175	19.8622
AMELX	0	0.0835486	0	0
AMER1	3.05408	2.82855	3.68772	3.49041
AMER2	0.0623818	0.0726017	0.0548266	0.106366
AMER3	0.0834474	0.0460027	0.0112874	0.0251455
AMFR	31.1752	35.6564	36.0763	34.2006
AMH	58.447	55.6599	58.3473	61.6287
AMHR2	1.20354	1.16625	1.45104	1.14462
AMIGO1	2.03255	2.58938	1.86889	2.55561
AMIGO2	1.6665	1.36018	1.08302	0.96627
AMIGO3	1.7336	2.78993	2.01252	1.804
AMMECR1	13.0496	11.771	14.5222	14.6824
AMMECR1-IT1	0	0	0	0
AMMECR1L	13.0189	13.7193	13.2782	13.2794
AMMECR1LP1	0.0912532	0	0	0.110916
AMN	0	0	0.025963	0.0284709
AMN1	7.26152	7.94305	7.21712	9.34689
AMOT	37.8153	33.1504	41.2929	40.1385
AMOTL1	11.1238	9.53346	10.09	10.0398
AMOTL2	8.3228	7.26537	6.19752	11.6086
AMPD1	0.193983	0	0.363112	0.707966
AMPD2	33.7399	31.2775	45.9826	48.6399
AMPD3	0.634184	0.375153	0.642615	2.10135
AMPH	2.64599	2.51157	2.89703	3.10433
AMT	0.783196	0.588999	2.51474	1.82441
AMTN	0.1035	0	0	0
AMY1A	0	0	0	0
AMY1B	0	0	0	0
AMY1C	0	0	0	0
AMY2A	0.167923	0	0	0
AMY2B	0.863361	1.38442	0.744648	1.16213
AMYP1	0	0	0	0
AMZ1	0.11682	0.111189	0.0721555	0.122731
AMZ2	77.4428	74.3657	77.8837	76.3875
AMZ2P1	12.899	13.4587	13.9693	11.7248
AMZ2P2	0	0	0.075783	0
ANAPC10	23.0394	29.0175	22.5489	24.6191
ANAPC10P1	0	0	0	0
ANAPC11	116.78	113.857	99.2191	107.898
ANAPC1	25.3854	22.9484	27.0932	26.9445
ANAPC13	44.0675	44.7292	47.5111	39.4091
ANAPC15	53.6973	62.1403	52.8431	53.339
ANAPC15P2	0	0	0	0
ANAPC16	60.5258	54.5627	55.2387	47.219
ANAPC1P1	0.0427506	0.0616191	0.184391	0.0937788
ANAPC1P2	13.7536	11.2189	13.0036	15.8851
ANAPC1P3	0	0	0	0
ANAPC1P4	0	0	1.17931	0
ANAPC1P5	0	0.129307	0	0
ANAPC1P6	0	0.0350317	0	0
ANAPC2	33.7156	35.1184	38.9529	41.381
ANAPC4	15.1694	12.3755	17.9265	17.2489
ANAPC5	97.8617	109.252	120.786	119.78
ANAPC7	75.086	77.2589	77.5537	78.6692
ANG	1.90453	2.79	3.12718	2.45289
ANGEL1	15.5569	13.2632	14.7208	16.6774
ANGEL2	24.7726	23.451	25.0865	27.4642
ANGPT1	0.256154	0.259261	0.0666192	0.0364722
ANGPT2	0.0669998	0.0713189	0	0.171762
ANGPT4	0	0	0	0.0327539
ANGPTL1	0.116184	0.052193	0.0601207	0.205129
ANGPTL2	0	0	0.0206513	0.0226266
ANGPTL3	0	0	0	0.128218
ANGPTL4	0.168381	0.150261	0.198189	0.0483153
ANGPTL5	0	0	0	0
ANGPTL6	0.190854	0.280197	0.417642	0.375209
ANGPTL7	0	0	0	0
ANGPTL8	0	0	0	0
ANHX	0	0	0	0
ANK1	2.87494	1.55578	2.29368	1.95542
ANK2	4.23233	4.11371	4.75506	4.83293
ANK2-AS1	0	0	0	0
ANK3	12.0703	8.62158	11.5856	11.7805
ANK3-DT	0.228061	0.421342	0	0
ANKAR	1.83476	1.87544	1.44921	1.21952
ANKDD1A	1.25017	0.26283	0.537682	1.03419
ANKDD1B	0.356865	0.45994	0.585228	0.854821
ANKEF1	2.67915	2.50881	3.37267	3.04928
ANKFN1	0.11705	0	0.119579	0.0463473
ANKFY1	17.263	20.5991	19.7846	18.9286
ANKH	21.1094	21.4977	22.4452	20.4896
ANKHD1	47.2718	45.1214	48.7896	52.0716
ANKHD1-DT	4.19127	4.47879	3.21348	1.94737
ANKHD1-EIF4EBP3	7.71123	6.99571	8.88711	8.44668
ANKH-DT	0.280486	0.520695	0	0.348393
ANKIB1	10.3806	10.8598	13.8591	11.6664
ANKK1	0.38726	0	0.0283423	0.0621942
ANKLE1	1.69612	1.3086	1.50225	2.46913
ANKLE2	41.5596	43.7577	47.3471	52.3075
ANKMY1	4.70534	5.59062	8.13989	9.48065
ANKMY2	8.65268	9.31442	10.814	8.86264
ANKRA2	21.9374	20.1834	16.6255	18.555
ANKRD10	106.342	0.478205	138.295	154.583
ANKRD1	0.60744	99.9103	0.624537	0.320416
ANKRD10-IT1	6.60581	3.61687	4.46727	6.26369
ANKRD11	64.0428	60.4777	59.19	63.3925
ANKRD11P1	0	0	0	0
ANKRD11P2	0	0	0	0.119181
ANKRD12	5.86776	2.86728	4.67331	5.01124
ANKRD13A	17.9642	14.1554	16.8846	16.7541
ANKRD13B	14.318	17.7835	15.1358	17.012
ANKRD13C	20.2302	19.0601	21.982	18.2629
ANKRD13D	17.1354	20.3341	18.8738	16.9691
ANKRD16	5.75024	6.17762	6.64074	6.87303
ANKRD17	27.8165	26.0985	28.013	28.9192
ANKRD17-DT	0.711683	0.864555	1.16808	0.579135
ANKRD18A	6.03546	6.21644	8.03162	3.34227
ANKRD18B	4.65751	4.56517	3.2459	3.65913
ANKRD18CP	0.687881	0.354038	0.62519	0.553566
ANKRD18DP	1.53921	1.06841	1.1156	0.624768
ANKRD18EP	0	0	0	0
ANKRD19P	41.9629	32.2046	41.0162	42.2875
ANKRD2	0	0	0.0745321	0.125805
ANKRD20A1	0.658211	0.2611	0.219634	0.287025
ANKRD20A10P	0	0	0	0
ANKRD20A11P	0	0	0	0
ANKRD20A17P	0	0	0.145357	0.104716
ANKRD20A18P	0	0	0	0.463508
ANKRD20A19P	0.0261019	0.063148	0.0514526	0.0564205
ANKRD20A21P	0	0.0163363	0	0.0216656
ANKRD20A2P	0.0796102	0.00920917	0.216089	0.242643
ANKRD20A3P	0.714504	0.507391	0.170049	1.30685
ANKRD20A4P	0.540257	0.521715	0.873927	0.540772
ANKRD20A5P	2.59172	2.69406	3.14436	2.1069
ANKRD20A7P	0.466057	0.16047	0.732624	1.07616
ANKRD20A8P	0.2676	0.119449	0.296817	0.174555
ANKRD20A9P	0	0	0	0
ANKRD22	0	0.0149805	0.0183317	0
ANKRD23	3.1833	3.11613	2.82655	2.91023
ANKRD24	0.627663	0.427766	0.838316	0.807489
ANKRD26	5.81623	6.65384	7.04757	7.20709
ANKRD26P1	0.983042	0.34208	0.358111	0.458537
ANKRD26P2	0	0	0	0
ANKRD26P3	0	0.0932761	0	0
ANKRD26P4	0.157168	0.142317	0	0.190667
ANKRD27	12.3929	12.836	12.9836	14.8759
ANKRD28	18.4069	16.2148	15.4398	17.4589
ANKRD29	5.8075	7.08465	6.47608	6.16806
ANKRD30A	0	0	0	0
ANKRD30B	0.0427965	0.0169552	0.0415366	0
ANKRD30BL	0.0257749	0.0156394	0.0219212	0.0480459
ANKRD30BP1	0	0	0	0
ANKRD30BP2	0	0.00113997	0.0127754	0.0626891
ANKRD30BP3	0	0	0	0
ANKRD31	0.417166	0.451486	0.318598	0.352428
ANKRD33	0	0	0.060326	0
ANKRD33B	1.35168	0.984993	1.22196	1.41452
ANKRD33B-AS1	0	0	0	0.42431
ANKRD34A	1.97165	2.61351	3.25022	1.87447
ANKRD34B	2.08859	2.03064	1.41016	2.34838
ANKRD34C	0.0115512	0.0517493	0.0126772	0.0138719
ANKRD34C-AS1	0.0863166	0.119145	0.285779	0.144329
ANKRD35	0.0210705	0	0	0.152039
ANKRD36	4.17749	5.2347	5.77889	5.90852
ANKRD36B	4.79706	2.83749	5.19983	6.09256
ANKRD36BP1	0	0	0.125758	0.18435
ANKRD36BP2	0.698125	0.437114	0.71154	0.901912
ANKRD36C	3.00486	2.17908	2.64873	2.59652
ANKRD37	3.30203	2.79019	2.96918	4.32662
ANKRD39	14.5561	16.3017	15.7904	14.2172
ANKRD40	24.3036	23.0171	23.9458	23.5181
ANKRD40CL	0.184969	0	0	0.112541
ANKRD42	4.99447	4.54806	4.64802	6.40425
ANKRD42-DT	4.11504	4.26045	4.01101	5.59433
ANKRD44	2.21086	1.98421	2.0017	6.12333
ANKRD44-AS1	0	0	0	0
ANKRD44-DT	0	0	0	0
ANKRD44-IT1	0	0.0616912	0.373895	0
ANKRD45	0.0558846	0.186721	0	0.281104
ANKRD46	18.9146	17.565	18.478	19.1534
ANKRD49	18.3105	23.6268	18.9389	19.458
ANKRD49P1	0	0.613584	0.122964	0.137006
ANKRD49P2	0	0	0	0
ANKRD49P3	0	0	0	0
ANKRD50	4.32947	3.73109	3.52979	3.71843
ANKRD52	19.5293	18.5335	17.3356	18.6831
ANKRD53	0	0.101343	0.0670023	0.257474
ANKRD54	27.8085	28.3073	26.3255	29.0372
ANKRD54P1	0	0	0	0
ANKRD55	0.0535074	0.0821463	0	0
ANKRD60	0.0571965	0.0342599	0.0434407	0.068709
ANKRD61	0.2452	0.176794	0.161296	0.296127
ANKRD62	0.0168536	0	0	0.0426038
ANKRD62P1	0	0	0	0
ANKRD62P1-PARP4P3	0	0	0	0
ANKRD63	0.585884	0.500696	0.418669	0.62197
ANKRD65	0.260285	0.0786652	0.127878	0.105385
ANKRD65-AS1	5.45703	5.31876	0	0
ANKRD66	0	0	0	0
ANKRD6	0	0	7.92234	7.15782
ANKRD7	1.49662	1.12356	2.15398	0.82911
ANKRD9	12.4158	14.0309	10.721	11.4695
ANKS1A	9.77685	10.8959	10.7045	12.263
ANKS1B	0.613488	1.0848	0.535194	0.545339
ANKS3	12.0732	11.8454	12.3875	11.1849
ANKS4B	0.0298456	0.0696465	0	0
ANKS6	31.4271	29.7629	28.2116	26.683
ANKUB1	0.308026	0	0	0.071295
ANKZF1	31.5637	29.5236	28.8245	30.3793
ANLN	34.461	35.3401	44.34	41.515
ANO1	0.0631783	0.236535	15.6773	0.086523
ANO10	11.6568	9.35396	0.432933	13.1547
ANO2	0.0176113	0.118498	0	0.0423383
ANO3	0.178537	0.328134	0.195069	0.0251331
ANO3-AS1	0.0494726	0	0	0
ANO4	0.37527	0.480453	0.931909	1.28912
ANO5	3.23367	4.26166	3.80622	6.97979
ANO6	9.83541	8.80081	9.93471	10.7247
ANO7	2.52364	2.48318	2.97011	2.4958
ANO7L1	0.803408	0.683301	0.292803	0.323096
ANO8	4.13947	3.19864	4.51348	5.59038
ANO9	0	0	0.0250508	0
ANOS1	0.020228	0.0271802	0.0222005	0.118752
ANOS2P	0	0	0	0.0269461
ANP32A	311.076	333.557	330.43	344.81
ANP32AP1	0	0	0	0
ANP32B	230.865	246.425	263.907	248.217
ANP32BP1	0	0	0	0
ANP32BP2	0	0	0	0
ANP32BP3	0	0	0	0
ANP32C	0	0	0	0
ANP32D	0	0	0.0752247	0
ANP32E	86.2826	93.0903	96.567	96.6202
ANPEP	0.0176422	0.205691	0.644678	0.169647
ANTKMT	28.1961	28.9964	31.0273	29.7986
ANTXR1	14.2911	13.4489	15.5483	15.5594
ANTXR2	5.61264	5.9047	5.08666	5.44098
ANTXRL	0	0	0	0
ANXA10	0	0	0	0
ANXA11	1.74695	1.49263	1.24937	82.6909
ANXA1	94.9959	75.666	90.4765	2.53511
ANXA13	0.146096	0	0.138379	0
ANXA2	69.802	73.3965	68.8595	75.7077
ANXA2P1	0	0	0	0
ANXA2P2	0.0871627	0	0	0.102888
ANXA2P3	0	0	0	0
ANXA2R	0.236053	0.427501	0.172394	0.668194
ANXA3	2.48137	2.68711	2.34052	1.8963
ANXA4	20.979	13.8289	19.2492	16.1429
ANXA5	163.448	165.638	175.357	183.035
ANXA6	50.6371	51.6155	58.8035	62.3631
ANXA7	55.3627	53.5734	56.3438	56.4281
ANXA8	0.24281	0.130799	0.0197957	0.192156
ANXA8L1	0	0	0.0197957	0
ANXA9	0	0.0400884	0.0488064	0
AOAH	0.160127	0.146739	0	0
AOC1	0	0.0242181	0	0
AOC2	2.24254	2.03959	2.84099	2.71874
AOC3	1.7973	1.16034	1.82049	1.66556
AOC4P	0.307946	0.182161	0.0330304	0.0389833
AOPEP	10.1008	9.2348	8.66557	6.44135
AOX1	0	0.018595	0	0
AOX2P	0	0	0.107244	0
AOX3P	0	0	0	0
AOX3P-AOX2P	0	0	0.16934	0
AP1AR	20.9544	21.7027	22.1843	22.0722
AP1AR-DT	0.692445	0.474295	0.0723332	0.357531
AP1B1	54.8993	57.9798	62.1982	64.016
AP1B1P1	0	0	0	0
AP1G1	25.4434	27.2019	27.6348	28.4858
AP1G2	44.4555	47.2982	48.2153	53.4641
AP1G2-AS1	2.60568	2.35577	2.12843	2.62703
AP1M1	41.4358	46.3982	43.3342	47.353
AP1M2	0.528685	0.651483	0.195069	0.435573
AP1M2P1	0	0	0.0841642	0
AP1S1	41.9504	39.7301	43.5519	37.5653
AP1S2	24.7552	24.2449	31.9313	27.9701
AP1S2P1	0	0	0	0
AP1S3	6.96953	7.85394	9.11008	11.2243
AP2A1	27.2518	26.9765	31.1279	29.1773
AP2A2	33.6078	37.1822	45.2656	42.4956
AP2B1	35.9614	36.126	42.3169	39.4596
AP2B1P1	0	0	0	0
AP2M1	145.769	148.408	142.522	140.972
AP2S1	166.871	159.677	155.859	155.639
AP3B1	20.2925	18.7005	22.9834	22.451
AP3B2	2.10094	1.88253	2.80423	2.161
AP3D1	61.5819	61.4881	80.0093	81.4491
AP3M1	38.3098	38.1722	37.9425	38.4999
AP3M2	19.0417	19.5347	19.1067	20.6042
AP3S1	64.9348	67.2136	69.9833	67.4578
AP3S2	32.7935	33.2082	33.3797	29.4054
AP4B1	19.9837	19.8575	22.7563	21.6769
AP4B1-AS1	0	0	0	0
AP4E1	3.57907	3.70698	4.6853	3.99916
AP4M1	8.77972	8.60642	11.5123	9.752
AP4S1	4.06846	3.59589	4.97067	4.96529
AP5B1	8.82182	8.33563	8.751	9.07258
AP5M1	19.5754	16.9392	22.4662	23.3164
AP5S1	7.38755	7.14645	8.33923	8.84629
AP5Z1	14.249	10.7508	16.2213	16.5339
APAF1	5.55291	5.60684	6.55499	8.23897
APBA1	0.651876	0.848069	0.20787	0.269438
APBA2	10.4613	10.294	11.6752	12.4619
APBA3	20.6153	22.2443	14.0049	20.3957
APBB1	27.7485	29.4137	27.3378	29.5627
APBB1IP	0.149986	0.0224449	0	0
APBB2	7.90444	5.27631	7.22536	6.89895
APBB3	13.2138	12.1043	15.939	17.94
APC2	0.465645	0.326294	0.501748	11.3977
APC	8.83047	7.64589	7.84326	0.397819
APCDD1	2.66582	2.70021	1.36573	1.88322
APCDD1L	0	0	0.0363778	0
APCDD1L-DT	0.0570434	0.157759	0.0331917	0.80401
APCS	0	0	0	0
APEH	64.1709	70.0478	79.1404	84.7429
APELA	0.0544279	0.0244434	0.347336	0.0982747
APEX1	161.594	170.032	160.396	164.31
APEX2	23.9023	25.1142	22.6371	28.7785
APH1A	79.6354	81.4877	80.2122	83.1475
APH1B	0.543499	1.13177	0.528249	0.891287
API5	69.2223	71.7095	87.9982	81.8054
API5P1	0	0.0423405	0	0
API5P2	0	0	0	0
APIP	30.478	31.6549	37.0217	32.2517
APLF	0.5903	0.469651	0.795801	0.811134
APLN	0.423532	0.560945	0.553222	0.388022
APLNR	0	0.0158315	0	0
APLP1	11.1515	13.7129	12.7785	18.0497
APLP2	154.96	159.094	163.564	167.08
APMAP	44.9888	47.6034	47.1217	47.9408
APOA1	0.420217	0.761677	0.552327	0.204082
APOA1-AS	0	0	0.0854941	0
APOA2	0.125919	0.479504	0.282591	0
APOA4	0	0.0425622	0	0
APOA5	0.0570164	0	0	0
APOB	0	0	0.00485257	0
APOBEC1	0	0	0	0
APOBEC2	0	0	0	0
APOBEC3A	0.0534022	0	0.134744	0
APOBEC3B	1.58134	1.50903	2.02365	1.88063
APOBEC3B-AS1	0	0	0	0.32147
APOBEC3C	17.5793	18.5733	19.5251	17.2082
APOBEC3D	0.845701	1.12126	1.01087	0.612134
APOBEC3F	2.55506	2.22797	2.55473	3.66614
APOBEC3G	0.314932	0.795548	0.650328	0.343702
APOBEC3H	0.82262	0.397286	0.223831	0.252817
APOBEC4	0	0	0	0
APOBR	0.0510296	0.170099	0.0746604	0.0408878
APOC1	37.2922	29.6645	22.7493	27.9552
APOC1P1	0	0.581319	1.31327	0.532277
APOC2	0.225705	0.183764	0.372193	0.676247
APOC3	0	0	0	0
APOC4	0	1.09775	0.358467	0.409389
APOC4-APOC2	0	0	0	0
APOD	0.178562	0.635812	0.218915	0.121679
APOE	7.23081	6.00677	7.14311	6.20222
APOF	0	0.0350248	0.0426854	0.0469356
APOH	0	0	0	0.138806
APOL1	0.0708241	0.388833	0.310035	0.694356
APOL2	7.91428	11.1842	8.13264	7.86281
APOL3	0.0734411	0	0	0.178045
APOL4	0.116438	0.0196202	0.178213	0.0273654
APOL5	0	0	0	0
APOL6	0.112389	0.0880863	0.0463661	0.0450076
APOLD1	4.036	2.86659	1.79053	1.93407
APOM	2.24767	1.75475	2.88321	2.97291
APOO	43.3956	40.3688	43.4224	43.2929
APOOL	6.38935	5.87201	6.46789	5.92574
APOOP3	0	0	0	0
APOOP4	0	0	0	0
APOOP5	0	0	0	0
APP	144.232	149.623	159.13	155.508
APPBP2	13.2013	13.2763	16.12	13.07
APPBP2-DT	2.89948	2.5876	1.28563	0.868902
APP-DT	1.02542	1.22555	1.06177	0.957045
APPL1	22.5901	21.3128	23.7834	24.4808
APPL2	13.3575	10.1379	13.3803	13.4837
APRG1	0.762079	0.517435	0.819019	0.888813
APRT	326.666	315.1	317.676	335.202
APTR	18.3424	17.9154	22.1355	17.9226
APTX	39.594	34.4617	38.4907	42.2463
AQP10	0	0.0336575	0	0
AQP1	0.658261	0.383806	0.575154	0.906197
AQP11	0.775783	0.498477	0.283605	0.668002
AQP12A	0	0	0	0
AQP12B	0	0	0	0
AQP3	1.61678	2.09109	1.36212	1.57516
AQP4	0.14794	0.48938	0.764607	0.940381
AQP4-AS1	0	0.0282908	0.107054	0.0936434
AQP5	0	0	0	0
AQP5-AS1	0	0	0.0780537	0.172642
AQP6	0.278706	0.166995	0.2005	0.104502
AQP7	0	0.272166	0.263615	0.686127
AQP7P1	0	0	0	0
AQP7P2	0	0	0	0
AQP7P3	0	0	0	0
AQP7P4	0	0	0	0
AQP7P5	0	0	0	0
AQP8	0	0	0	0
AQP9	0	0	0	0
AQR	13.5059	13.618	13.114	16.8042
AR	0.11159	0.0995755	0.283267	0.0493421
ARAF	35.363	32.9253	31.6196	39.7805
ARAP1	21.7121	26.0721	24.0854	25.4748
ARAP1-AS1	0	0	0	0
ARAP1-AS2	0	0	0	0
ARAP2	3.81568	3.18734	3.56774	1.98739
ARAP3	1.19007	1.02464	1.03205	0.974755
ARC	3.16076	3.0764	2.13881	1.43884
ARCN1	74.4385	74.2601	72.6423	75.1586
AREG	0.865646	0.625	0.316279	0.756813
AREL1	10.1275	11.0706	15.2106	8.99705
ARF1	583.632	598.076	565.605	564.818
ARF1P2	0.165238	0.151551	0	0
ARF3	62.3603	64.8614	71.6303	72.777
ARF4	158.962	163.163	172.346	172.645
ARF4-AS1	3.58694	2.08335	1.45932	3.537
ARF4P1	0	0	0	0
ARF4P2	0.512019	0.156678	0.186532	1.04877
ARF4P3	0	0	0	0
ARF4P4	0	0	0	0
ARF5	145.987	138.73	143.504	141.465
ARF6	28.391	28.1241	32.0294	32.3498
ARFGAP1	41.174	39.3193	47.4812	50.9259
ARFGAP2	31.3642	29.3476	30.5933	32.1261
ARFGAP3	19.1859	16.1884	19.7027	20.7002
ARFGEF1	8.35112	8.23644	10.4645	10.6553
ARFGEF1-DT	0.585675	0.117598	0.213944	0.236344
ARFGEF2	8.90978	8.39084	11.1799	9.621
ARFGEF3	1.62515	1.24381	1.94644	2.03429
ARFIP1	17.694	13.6838	17.1902	20.7308
ARFIP2	92.5557	92.4596	85.9808	81.699
ARFRP1	17.9182	16.6723	14.9899	20.4555
ARG1	0	0	0	0
ARG2	16.3244	17.4458	19.5316	19.551
ARGFX	0.130537	0.220559	0.199561	0.231942
ARGFXP1	0	0.140326	0.339611	0
ARGFXP2	0.393421	0.21375	0.172394	0.0954563
ARGLU1	72.1346	61.0908	64.0208	71.1276
ARHGAP10	7.75607	7.30699	11.1512	10.1201
ARHGAP1	26.8506	31.3269	30.0082	35.3172
ARHGAP11A	0.356	0.36412	0.151929	1.11624
ARHGAP11A-SCG5	4.62724	2.94777	2.80012	3.69429
ARHGAP11B	0.834307	0.72478	0.167755	0.654934
ARHGAP11B-DT	7.12366	9.51266	7.88587	7.58969
ARHGAP12	0.0990984	0.205427	0.128019	0.251036
ARHGAP15	0	0	0	0
ARHGAP15-AS1	0	0	0	0
ARHGAP16P	33.4107	34.2589	40.3927	33.852
ARHGAP17	3.64449	3.05871	8.36451	3.87272
ARHGAP18	20.4779	8.86862	4.30215	8.75334
ARHGAP19	9.9704	20.0232	22.4988	22.4117
ARHGAP19-SLIT1	0.295987	0.27703	0.350994	0.0667884
ARHGAP20	0.401589	0.588674	0.530723	0.685435
ARHGAP21	19.9459	19.3539	20.8176	21.6725
ARHGAP22	8.40455	7.46588	9.75357	8.17546
ARHGAP22-IT1	0	0.371551	0.440458	0.248609
ARHGAP23	0.832003	0.382231	0.289	0.315881
ARHGAP23P1	0.0498777	0	0	0
ARHGAP24	1.96757	1.08065	1.47079	1.16477
ARHGAP25	0	0.135311	0.153086	0.1812
ARHGAP26	2.87581	3.09131	6.15474	5.34001
ARHGAP26-AS1	0	0	0	0
ARHGAP26-IT1	0	0	0	0
ARHGAP27	5.12329	3.82383	4.64902	5.55944
ARHGAP27P1-BPTFP1-KPNA2P3	4.91802	3.70157	5.86446	6.15186
ARHGAP27P2	0.482809	0.44001	1.18858	0.884184
ARHGAP28	1.94891	1.48218	1.25557	1.26023
ARHGAP28-AS1	0	0.521241	0.618839	0.232469
ARHGAP29	4.8903	3.8691	5.1058	4.43009
ARHGAP29-AS1	0	0.138349	0	0
ARHGAP30	0.312186	0.298144	0.122451	0.301683
ARHGAP31	1.27774	0.390122	0.674069	0.78397
ARHGAP31-AS1	0.403094	0.122707	0.734767	0.164354
ARHGAP32	5.03957	3.75689	6.754	4.93726
ARHGAP33	7.51353	6.96795	10.2546	10.1368
ARHGAP35	11.1146	9.89007	12.1815	11.1402
ARHGAP36	0	0.0996804	0	0.0526268
ARHGAP39	4.83725	5.21114	6.1118	5.83539
ARHGAP40	0.334481	0.138322	0	0.313622
ARHGAP42	1.43731	1.37615	1.5645	0.674445
ARHGAP4	1.51638	1.61724	2.54495	2.21248
ARHGAP42-AS1	0.0725803	0.228494	0.119402	0
ARHGAP42P1	0	0	0.0747273	0
ARHGAP42P2	0	0.0561498	0	0
ARHGAP42P3	0	0	0	0
ARHGAP42P4	0.022286	0	0.0489126	0.00210588
ARHGAP42P5	0	0	0	0.024755
ARHGAP44	4.73647	4.21244	5.48718	5.58882
ARHGAP44-AS1	0.0363513	0	0.0192678	0.0640352
ARHGAP45	0.972447	1.30904	1.35986	0.955937
ARHGAP5	16.7305	18.1019	19.4297	17.9792
ARHGAP5-AS1	2.16275	1.71463	1.24627	1.50238
ARHGAP6	0.0165935	0	0	0.0353409
ARHGAP8	19.7273	24.8792	23.3592	25.1439
ARHGAP9	0.905442	0.801192	0.2693	0.270011
ARHGDIA	263.469	264.208	262.343	263.934
ARHGDIB	0	0	0	0
ARHGDIG	15.353	15.5809	19.3883	18.6433
ARHGEF10	6.7797	6.92498	6.94988	13.3021
ARHGEF10L	2.06316	1.8807	2.13698	2.42142
ARHGEF11	10.2157	11.1272	10.311	10.1478
ARHGEF12	17.0647	14.5995	17.5233	18.554
ARHGEF1	23.5203	24.4476	22.7277	26.9524
ARHGEF15	0.0185827	0	0	0
ARHGEF16	3.02785	2.99931	2.78367	4.07033
ARHGEF17	3.21395	2.48845	4.65761	1.89802
ARHGEF17-AS1	0.0403222	0	0	0
ARHGEF18	7.82181	8.87657	8.63501	8.81536
ARHGEF18-AS1	0	0	0	0
ARHGEF19	1.21026	1.51043	1.44322	1.63657
ARHGEF19-AS1	0	0	0	0
ARHGEF2	38.2065	32.1536	37.5985	35.9262
ARHGEF25	17.0148	16.5512	16.0002	17.004
ARHGEF26	6.71432	6.44628	6.79284	7.88764
ARHGEF26-AS1	1.45358	0.823171	1.59278	1.2252
ARHGEF28	0.549277	0.755701	0.833637	0.819454
ARHGEF2-AS1	0	0	0	0
ARHGEF2-AS2	0.371649	0.33401	0.20383	0.111904
ARHGEF33	0.376217	0.25042	0.212849	0.152531
ARHGEF34P	0	0	0	0
ARHGEF35	0	0	0	0
ARHGEF3	5.74116	0.0962665	0.0384462	0.182344
ARHGEF35-AS1	0.265427	6.94538	0.970808	6.032
ARHGEF37	0.791802	2.43777	7.69831	1.6276
ARHGEF38	0	0.0104459	0	0
ARHGEF38-IT1	0	0	0	0
ARHGEF39	23.2531	22.8427	22.1664	20.768
ARHGEF3-AS1	0	0	0	0
ARHGEF40	5.76477	3.78509	5.20733	5.93934
ARHGEF4	6.51493	6.77095	8.89339	11.7484
ARHGEF4-AS1	0.243052	0.0502342	0.244131	0.0558243
ARHGEF5	0	0	0	0
ARHGEF6	4.37325	5.14592	7.48446	6.05897
ARHGEF7	18.4983	17.9981	18.9773	20.8852
ARHGEF7-AS1	0	0	0	0
ARHGEF7-AS2	0	0.311032	0	0.764053
ARHGEF7-IT1	0	0	0	0
ARHGEF9	10.2763	10.2771	9.24757	10.3546
ARHGEF9-IT1	0	0	0	0
ARID1A	26.3136	23.7117	28.7909	24.6208
ARID1B	17.0415	17.1472	17.9	19.2997
ARID2	8.75978	5.90038	6.73938	6.46653
ARID3A	11.4246	14.1036	18.6573	19.0468
ARID3B	30.1786	30.4302	31.906	33.2196
ARID3BP1	0	0	0	0.0604675
ARID3C	0.253286	0.237688	0.419225	0.479758
ARID4A	7.63586	7.91624	7.27446	9.37298
ARID4B	23.6096	21.4305	24.8656	25.681
ARID5A	8.8794	8.90394	8.65438	10.3917
ARID5B	3.93063	3.70276	4.19582	3.74564
ARIH1	51.1368	59.1517	67.9629	58.4986
ARIH2	108.503	110.933	126.399	121.011
ARIH2OS	6.48091	3.73475	1.69712	1.45612
ARIH2P1	0	0	0	0
ARL10	8.8519	7.98472	9.92921	8.39704
ARL11	0.0372154	0.0490718	0.039974	0.0218965
ARL13A	0	0	0	0
ARL13B	11.9391	11.5249	15.4961	12.0476
ARL14	0.054886	0.049513	0.180496	0.530753
ARL1	17.9415	21.1611	24.6618	22.4432
ARL14EP	0	0	0.507069	0
ARL14EP-DT	0.421097	0.190395	0.0769016	0.170062
ARL14EPL	0	0	0	0
ARL14EPP1	51.7041	56.6995	56.2692	57.3906
ARL15	5.73058	6.88922	8.9498	8.64487
ARL16	37.8094	40.1152	39.2203	35.5006
ARL17A	26.8247	20.5419	21.9698	25.4806
ARL17B	31.0904	26.0437	28.2529	35.7405
ARL2	102.923	100.238	94.8806	96.8165
ARL2BP	34.5743	34.8093	35.0209	33.4812
ARL2BPP1	0	0	0	0
ARL2BPP10	0	0	0	0
ARL2BPP5	0	0	0	0
ARL2BPP6	0	0	0	0
ARL2-SNX15	0.28262	0	0	0
ARL3	12.4768	10.4345	11.4953	12.1054
ARL4A	11.9917	14.124	13.1344	14.7254
ARL4AP2	0	0	0	0
ARL4AP4	0	0	0	0
ARL4AP5	0.487318	0.138961	0.477009	0.6043
ARL4C	5.58471	6.29309	6.91429	6.3625
ARL4D	7.94627	6.68393	6.36736	5.53205
ARL5A	29.2403	21.4662	25.0978	25.7151
ARL5AP1	0	0	0	0
ARL5AP2	0	0	0	0
ARL5AP3	0.55121	0.255794	0	0
ARL5AP4	0	0	0	0
ARL5AP5	0	0	0	0
ARL5B	13.7218	13.5752	16.2881	15.4462
ARL5C	0	0	0.136868	0
ARL6	10.3556	11.4513	9.57278	10.769
ARL6IP1	90.1824	81.4079	79.9053	78.0395
ARL6IP1P1	0	0	0	0
ARL6IP1P2	0	0	0	0
ARL6IP1P3	0	0	0	0
ARL6IP4	143.063	142.075	145.609	142.683
ARL6IP5	56.1478	57.5889	60.7334	56.6307
ARL6IP6	32.3236	31.2329	34.5727	30.3438
ARL8A	27.5024	22.3947	24.0526	22.8303
ARL8B	43.4119	37.7645	38.7925	34.8324
ARL9	0.67167	0.407916	0.0527603	0.111191
ARLNC1	0.344753	0.268594	0.210005	0.445025
ARMC10	21.3446	19.1504	21.9665	23.9391
ARMC10P1	0	0.110065	0	0
ARMC1	18.9247	0.76864	20.3987	20.2506
ARMC12	0.553011	22.7044	0.743478	0.716924
ARMC2	4.45443	3.31245	3.26094	5.29163
ARMC2-AS1	0	0	0	0
ARMC3	0.883532	0.86736	0.516137	0.229308
ARMC5	7.42315	7.51581	7.34801	8.66077
ARMC6	30.9631	38.7302	34.011	43.3352
ARMC7	8.36905	8.31464	8.52688	7.53169
ARMC8	19.2939	15.1067	16.7259	14.9497
ARMC8P1	0	0	0	0
ARMC9	7.57798	9.31558	8.99437	9.40152
ARMCX1	0.0944291	0.0282908	0.172629	0.0379133
ARMCX2	0.0246974	0.13597	0	0.126681
ARMCX3	17.5656	16.8982	19.1005	20.6464
ARMCX3-AS1	0	0.174291	0	0
ARMCX4	0.636269	0.0978902	0.646895	1.09023
ARMCX5	11.5564	13.1669	13.5238	12.9787
ARMCX5-GPRASP2	7.59665	7.83179	8.85278	11.0532
ARMCX6	31.4466	33.3243	26.7021	26.6208
ARMCX7P	0	0	0	0
ARMH1	0.942965	0.416033	0.969707	0.287218
ARMH2	0	0	0	0
ARMH3	14.6427	11.939	16.6294	16.1506
ARMH4	2.54389	3.09462	3.86303	4.98874
ARMS2	0	0.171498	0	0
ARMT1	29.6149	27.9051	30.9549	27.2717
ARNILA	0.355834	0.120178	0.502912	0.161041
ARNT	22.0832	20.24	22.8189	3.34831
ARNT2	3.22985	2.76401	3.56103	24.8196
ARNTL2	7.70587	8.32237	9.95739	10.2849
ARNTL2-AS1	0	0	0	0
ARNTL	6.03923	6.01878	8.72291	9.5018
ARPC1A	102.401	107.066	104.146	107.031
ARPC1B	49.3262	55.6853	54.3785	60.0163
ARPC2	173.965	176.574	182.995	181.415
ARPC3	228.994	221.597	240.632	232.018
ARPC3P1	0	0	0	0
ARPC3P2	0	0	0	0
ARPC3P3	0	0	0	0
ARPC3P4	0	0	0	0
ARPC3P5	0	0	0	0
ARPC4	45.6779	52.2284	46.3675	48.2047
ARPC4-TTLL3	18.5905	15.4526	20.6668	21.9196
ARPC5	102.11	99.9104	106.542	98.3197
ARPC5L	51.287	49.2092	43.9725	44.9338
ARPIN	6.72201	8.66306	9.93808	10.3762
ARPIN-AP3S2	16.6947	15.9539	17.1121	15.4991
ARPP19	43.2465	41.1449	39.4486	44.8871
ARPP19P2	0	0	0	0
ARPP21	0	0.301671	0.178214	0.184802
ARR3	0	0	0	0
ARRB1	3.63691	3.31434	5.44272	6.78127
ARRB2	83.4766	73.9057	82.3653	91.1643
ARRDC1	19.3074	17.9165	19.0486	25.4052
ARRDC1-AS1	21.1957	22.2158	14.8927	16.7669
ARRDC2	7.73389	7.03479	6.83011	7.71748
ARRDC3	8.57324	7.45903	5.56983	6.2758
ARRDC3-AS1	2.34088	3.11911	2.27047	2.78478
ARRDC4	7.48824	7.60817	8.51251	8.38963
ARRDC5	0	0	0	0
ARSA	16.5026	17.177	15.1475	14.6264
ARSB	4.66206	4.85066	4.55913	4.0635
ARSD	0.125634	0.172473	0.244028	0.305666
ARSD-AS1	0	0.0860162	0	0
ARSDP1	0	0	0	0
ARSF	0.132205	0.0277223	0	0.0371516
ARSG	3.00349	3.21132	2.20102	4.3292
ARSH	0	0	0	0
ARSI	0	0.0879744	0	0
ARSJ	0.682929	0.304919	0.83699	1.00223
ARSK	8.32933	8.4372	7.25811	6.83296
ARSL	0	0	0.031589	0.0933339
ARSLP1	0	0	0	0
ART1	0	0	0.713418	0.407329
ART2BP	0	0	0	0
ART2P	0	0	0	0
ART3	0.0436917	0	0.0479088	0
ART4	0.012361	0	0	0
ART5	2.94353	3.95994	4.49151	4.46993
ARTN	1.39278	1.18389	2.19227	2.29796
ARV1	66.0763	63.9538	57.1448	61.955
ARVCF	9.23176	11.7693	13.5407	13.8515
ARX	0.212467	0.101542	5.81591	2.88937
AS3MT	6.56989	6.44449	8.66593	7.13831
ASAH1	30.8535	32.5946	31.2105	33.9038
ASAH1-AS1	0.705077	1.42696	1.43826	1.1654
ASAH2	4.4476	5.57693	3.49608	5.75134
ASAH2B	7.00895	4.13882	6.15825	5.26819
ASAP1	14.9929	14.0978	17.6431	16.4609
ASAP1-IT2	0.132689	0	0.109403	0
ASAP2	7.92241	6.65996	11.1428	8.40923
ASAP3	2.90245	3.29265	4.53353	6.28861
ASB10	0.07844	0.0352936	0.129032	0
ASB11	0.0308007	0	0	0
ASB12	14.9108	13.4884	13.4896	11.7098
ASB13	0.503835	0.555611	0.184093	0.406078
ASB14	12.0148	12.9937	14.6199	12.8955
ASB15	0	0	0	0
ASB15-AS1	0	0	0	0
ASB16	0.160958	0.144841	0	0
ASB16-AS1	0.0393319	0.115144	0.13833	0
ASB17	10.6043	12.4216	8.99604	11.4158
ASB1	0	0	0	0
ASB18	0.0891027	0.140098	0.0445663	0.124997
ASB2	0.0616013	0.0317773	0	0.0741914
ASB3	16.3601	15.6298	17.5095	19.3102
ASB4	0.0446401	0	0	0.0538759
ASB5	0.0708274	0.0412644	0	0
ASB6	22.2893	23.9254	23.4892	20.6125
ASB7	8.01083	8.80482	7.62441	7.95244
ASB8	17.329	13.1064	16.2629	27.3852
ASB9	0	0	0	0
ASB9P1	0	0	0	0
ASCC1	20.366	21.1049	24.959	25.4946
ASCC2	53.1647	49.8626	53.2056	52.4323
ASCC3	20.2711	16.9188	20.5404	23.7601
ASCL1	0.186467	0.119621	0.146114	0.0320624
ASCL2	0	0.0842149	0.0512435	0.282121
ASCL3	0	0	0	0
ASCL4	0	0	0	0
ASCL5	0.0989207	0.118574	0.144666	0.158903
ASDURF	15.5363	17.7612	25.4119	19.9178
ASF1A	17.9726	17.8523	20.9867	20.6548
ASF1B	69.0514	72.736	60.5879	58.4011
ASGR1	2.2314	2.04487	1.99183	2.9677
ASGR2	0	0	0	0
ASH1L	11.5922	9.04749	9.46076	13.7975
ASH1L-AS1	4.32596	5.70993	5.17675	5.58698
ASH1L-IT1	0.217066	0	0.473932	0
ASH2L	22.0072	19.6197	21.7714	26.1051
ASH2LP1	0	0	0	0
ASH2LP2	0	0	0	0
ASH2LP3	0	0.0376025	0.0916058	0.151167
ASIC1	14.9718	13.5166	15.8452	19.9312
ASIC2	0	0	0.0449182	0
ASIC3	7.93344	7.18926	8.40289	10.2641
ASIC4	0.135189	0.273906	0.150547	0.264851
ASIC4-AS1	0	0	0	0
ASIC5	0	0	0	0
ASIP	0.138582	0.126637	0.138265	0.169617
ASL	11.9682	9.37134	10.8571	11.6621
ASLP1	2.41723	1.24751	1.37402	2.68883
ASMT	0	0	0.058051	0
ASMTL	14.1814	13.9228	16.2022	17.9973
ASMTL-AS1	13.2308	8.40279	15.4478	19.2939
ASNS	179.577	177.351	166.484	151.755
ASNSD1	50.2923	44.8076	54.2198	53.7841
ASNSP1	5.16077	5.33358	4.31839	3.52445
ASNSP3	0	0	0.177811	0
ASNSP4	0	0	0	0
ASNSP6	0	0.0382277	0.0465585	0
ASPA	0.120594	0.129168	0.154285	0.280898
ASPDH	0.329611	0	0	0
ASPG	0	0	0	0
ASPH	33.2014	35.7436	42.015	38.7744
ASPHD1	1.76711	1.12589	1.95356	2.22766
ASPHD2	3.6574	3.79901	4.60446	3.61038
ASPM	13.5489	12.2612	15.4754	16.6176
ASPN	0.032216	0	0	0.116426
ASPRV1	0	0.219557	0	5.73e-08
ASPSCR1	23.0762	20.1256	28.2488	27.9305
ASRGL1	31.3623	32.4598	29.7648	31.9611
ASS1	45.0587	45.695	48.1236	43.1119
ASS1P1	0	0	0	0
ASS1P10	0	0	0	0
ASS1P11	0	0	0	0
ASS1P12	0	0	0	0
ASS1P13	0	0	0	0
ASS1P14	0	0	0	0
ASS1P2	0.524787	0.526298	0.575211	0.70519
ASS1P3	0	0	0	0
ASS1P4	0	0	0	0
ASS1P5	0	0	0	0
ASS1P6	0	0	0	0
ASS1P7	0	0	0	0
ASS1P9	0	0	0	0
ASTE1	7.39882	6.92736	6.65182	5.25389
ASTL	0	0.0248619	0	0.033319
ASTN1	0.0973252	0.188625	0.187367	0.131287
ASTN2	1.23218	2.10848	2.43763	1.53019
ASTN2-AS1	0	0	0	0
ASXL1	36.4519	31.2474	33.8055	38.6406
ASXL2	5.97076	5.45249	5.61583	6.90229
ASXL3	0.694365	0.716811	1.48429	0.674559
ASXL3-DT	0	0	0	0.0319102
ASZ1	0	0	0	0.198639
ATAD1	38.0494	37.6923	44.8467	40.6536
ATAD2	21.7164	21.8118	22.6054	21.458
ATAD2B	4.28276	4.04879	4.86056	5.4788
ATAD3A	56.0122	58.1805	61.5825	61.826
ATAD3B	68.0955	64.4609	71.2917	73.4547
ATAD3C	0.171146	0.263859	0.429199	0.648278
ATAD5	6.24574	4.4379	6.16731	6.02867
ATAT1	20.8949	18.5624	16.978	23.8418
ATCAY	0.186055	0.44256	0.199373	0.228281
ATE1	14.8997	13.6925	16.0548	16.3238
ATE1-AS1	1.49702	1.96789	1.81498	0.666705
ATF1	26.5192	25.6873	28.6424	25.82
ATF1P1	0.0809556	0	0	0
ATF2	25.8399	21.2078	23.3789	23.6209
ATF3	80.231	78.7103	66.3504	62.8981
ATF4	909.624	933.454	899.233	888.615
ATF4P1	0.101912	0.0614166	0	0
ATF4P2	0.101912	0.0614166	0	0
ATF4P3	0.211543	0.0638259	0.233569	0
ATF4P4	0.0701336	0.0315173	0	0.048759
ATF5	17.7948	17.0808	16.8651	18.3292
ATF6	25.6743	26.8877	31.8126	29.3763
ATF6B	37.4809	41.8093	41.0912	41.9484
ATF6-DT	0.15039	0	0.822081	0.737386
ATF7	11.4027	12.9688	14.6133	12.0043
ATF7IP2	20.2874	10.0357	12.6328	15.6093
ATF7IP	9.85586	17.3041	9.45992	9.84191
ATF7-NPFF	0.341943	0.208173	0.686085	0.419171
ATG101	23.6692	26.2352	21.7667	25.2062
ATG10	4.01483	5.92038	4.33457	6.33038
ATG10-AS1	0	0	0	0
ATG10-IT1	0	0.176465	0	0
ATG12	32.3669	41.8332	31.3359	29.4101
ATG12P1	0	0	0	0
ATG12P2	0	0	0	0
ATG13	38.3179	35.6435	38.8788	42.4945
ATG14	5.83163	4.85657	5.66073	5.15157
ATG16L1	12.8818	11.5617	13.7834	13.8875
ATG16L2	10.8531	9.02397	10.2134	10.974
ATG2A	9.75435	9.20779	9.073	8.97518
ATG2B	7.11334	5.89522	7.38466	6.98098
ATG3	67.0156	70.422	82.1946	72.4982
ATG4A	16.63	21.9512	17.7584	17.3494
ATG4AP1	0	0	0	0
ATG4B	57.9049	50.7066	66.883	77.6171
ATG4C	15.3375	14.9086	16.0219	18.5008
ATG4D	25.9305	26.0153	28.4008	29.0991
ATG5	16.6989	16.2094	19.1208	18.2693
ATG7	16.3815	14.9363	17.1623	13.9707
ATG9A	32.6411	34.373	29.9342	38.1296
ATG9B	0.277165	0.409525	0.436008	0.0852486
ATIC	145.59	151.453	157.129	135.808
ATL1	1.6994	1.89945	2.14135	2.19097
ATL2	63.9304	58.3493	68.7586	63.081
ATL3	11.4916	12.2115	9.69665	11.3158
ATM	15.0753	11.5534	14.4759	13.241
ATMIN	21.229	21.3044	21.1612	22.2233
ATN1	45.3467	44.7918	40.9637	43.8123
ATOH1	0.21097	0.270828	0.165298	0.181474
ATOH7	0.227816	0.697724	0.29975	0
ATOH8	0.10987	0.190611	0.235249	0.323964
ATOX1	87.1984	78.5301	85.3252	86.996
ATOX1-AS1	0	0	0	0
ATP10A	0.0738313	0	0	0
ATP10B	0.0579534	0.159056	0.0251248	0.102784
ATP10D	2.5032	2.2459	2.66947	1.42224
ATP11A	10.5936	8.54261	10.1222	13.6961
ATP11A-AS1	0	0.0273512	0.0333856	0
ATP11B	11.9604	9.76676	11.3612	14.0648
ATP11B-DT	0.252251	0.0972359	0.0790442	0.217175
ATP11C	17.5224	17.4694	19.3831	15.8777
ATP12A	0.0727363	0.0930663	0.113873	0.0415773
ATP13A1	43.0919	40.7588	42.4743	39.7968
ATP13A2	28.5191	24.5531	25.507	24.4387
ATP13A3	16.6206	15.7646	22.7913	18.4278
ATP13A3-DT	0.38522	0.335253	0.600711	0.37577
ATP13A4	0.156093	0.0278341	0.0468278	0
ATP13A4-AS1	0	0	0	0
ATP13A5	0	0	0	0
ATP13A5-AS1	0	0	0.648115	0
ATP1A1	224.789	221.103	239.628	234.45
ATP1A1-AS1	1.37128	2.29807	1.47553	2.40497
ATP1A2	0.041841	0.0521138	0.0796882	0.0349393
ATP1A3	3.69663	5.0223	4.83668	5.61478
ATP1A4	0	0.0589929	0	0.0198586
ATP1B1	17.8191	20.0269	19.8098	21.9236
ATP1B1P1	0.0822507	0.223565	0.270286	0.299512
ATP1B2	1.69092	2.31149	2.46195	3.09556
ATP1B3	120.151	116.978	135.871	125.151
ATP1B3-AS1	0	0	0	0.357949
ATP1B3P1	0.28241	0	0	0
ATP1B4	0	0.029989	0.0583736	0.0200885
ATP23	10.1512	8.71766	8.10195	11.0361
ATP2A1	3.20086	1.10605	2.646	2.79996
ATP2A1-AS1	42.6581	44.0176	35.5947	38.2019
ATP2A2	68.6307	67.1086	75.4529	75.5404
ATP2A3	1.72246	1.46076	1.13626	2.05214
ATP2B1	25.8216	21.9919	26.1448	28.6345
ATP2B1-AS1	0.712445	0.670306	0.17576	0.172399
ATP2B2	0.0428535	0.0264243	0.0859667	0.0328881
ATP2B3	0.636513	0.27574	0.259353	0.259344
ATP2B4	6.76027	5.23265	6.52773	4.60749
ATP2C1	28.8735	21.1548	37.9073	29.0828
ATP2C2	0	0.0322175	0	0
ATP2C2-AS1	0.58798	0.293151	0.38229	0.209538
ATP4A	0.353139	0.031759	0.154924	0
ATP4B	0	0	0	0
ATP5F1A	244.316	246.372	261.404	244.768
ATP5F1AP1	0	0	0	0
ATP5F1AP10	0.0429095	0	0	0
ATP5F1AP2	0	0	0	0
ATP5F1AP3	0	0.0414265	0	0
ATP5F1AP7	0	0	0	0
ATP5F1AP8	0	0	0	0
ATP5F1B	569.985	549.442	583.018	539.84
ATP5F1BP1	0	0	0	0
ATP5F1C	195.417	197	209.745	197.567
ATP5F1CP1	0	0	0	0
ATP5F1D	130.92	112.003	146.746	125.637
ATP5F1E	104.929	82.4789	100.878	103.991
ATP5F1EP2	0	0	0	0
ATP5IF1	524.45	527.612	493.8	533.757
ATP5MC1	227.984	240.712	236.104	233.157
ATP5MC1P2	0	0	0	0
ATP5MC1P4	0	0	0	0
ATP5MC1P5	0	0	0	0
ATP5MC1P7	0	0	0	0
ATP5MC2	529.615	507.808	514.867	477.423
ATP5MC2P1	0	0	0	0
ATP5MC2P2	0	0	0	0
ATP5MC2P3	0	0	0	0
ATP5MC2P4	0	0	0	0
ATP5MC3	349.957	313.679	352.292	310.012
ATP5ME	710.782	656.045	636.374	625.565
ATP5MF	953.292	867.162	835.002	899.486
ATP5MFP2	0	0	0	0
ATP5MFP3	0	0	0	0
ATP5MFP4	0	0	0	0
ATP5MFP5	0	0	0	0
ATP5MFP6	0	0	0	0
ATP5MF-PTCD1	11.6448	14.0197	11.8242	12.0136
ATP5MG	200.789	199.668	204.235	193.659
ATP5MGL	0	0	0.347564	0
ATP5MGP1	0	0	0	0
ATP5MGP2	0	0	0	0
ATP5MGP3	0	0	0	0
ATP5MGP6	0	0	0	0
ATP5MGP7	0	0	0	0
ATP5MGP8	0	0	0	0
ATP5MJ	226.549	212.562	190.527	190.977
ATP5MK	503.667	468.031	457.706	424.87
ATP5MKP1	0	0	0	0
ATP5PB	439.348	439.49	472.033	443.344
ATP5PBP1	0	0	0.166842	0
ATP5PBP2	0	0	0	0
ATP5PBP3	0	0	0	0
ATP5PBP4	0	0	0	0.129339
ATP5PBP5	0	0	0.247566	0
ATP5PBP6	0	0	0	0
ATP5PBP7	0	0	0	0
ATP5PD	219.81	231.181	220.057	210.432
ATP5PDP1	0	0	0	0
ATP5PDP2	0	0	0	0
ATP5PDP4	0	0	0	0
ATP5PF	299.195	312.505	312.327	317.929
ATP5PFP1	0	0	0	0
ATP5PO	387.614	392.122	390.466	351.8
ATP5POP1	0	0	0	0
ATP6AP1	94.4432	95.9229	89.6893	88.1445
ATP6AP1L	1.62348	1.81294	4.10162	3.82675
ATP6AP2	56.4287	61.1867	69.0855	63.0632
ATP6V0A1	37.3422	39.0965	42.291	38.1354
ATP6V0A2	15.7319	15.3945	17.0152	18.6758
ATP6V0A4	0	0	0	0
ATP6V0B	124.643	121.234	124.802	125.14
ATP6V0C	198.078	189.643	176.001	154.815
ATP6V0CP2	0	0	0	0
ATP6V0CP3	0	0	0	0
ATP6V0CP4	0.223204	0	0	0
ATP6V0D1	58.9669	59.3557	59.2553	63.5441
ATP6V0D1-DT	3.65453	2.14741	2.30262	2.46055
ATP6V0D2	0.825454	0.450857	0.122904	1.08207
ATP6V0E1	78.9679	76.203	76.2469	67.2486
ATP6V0E1P1	0	0	0	0
ATP6V0E1P2	0	0	0	0
ATP6V0E1P3	0	0	0	0
ATP6V0E1P4	0	0	0	0
ATP6V0E2	66.5736	64.3216	68.9312	70.2358
ATP6V0E2-AS1	3.61364	4.12014	2.69107	2.85756
ATP6V1A	39.8001	35.8706	40.7986	39.8641
ATP6V1B1	3.28499	1.74954	3.04516	2.70233
ATP6V1B1-AS1	2.25265	2.2831	1.8028	2.45224
ATP6V1B2	24.7556	28.0917	31.3878	30.9298
ATP6V1C1	29.9438	33.484	29.4502	29.3692
ATP6V1C2	2.19599	1.57169	3.54466	2.32957
ATP6V1D	53.7375	52.8185	48.7928	48.7171
ATP6V1E1	90.0768	88.0723	93.2063	88.2268
ATP6V1E1P1	0	0	0	0
ATP6V1E1P3	0	0	0	0
ATP6V1E2	8.27916	6.46558	8.57951	7.38249
ATP6V1F	230.7	249.662	223.166	219.122
ATP6V1FNB	0.713522	0.803492	0.728339	0.378903
ATP6V1G1	99.6278	107.637	98.8595	92.5762
ATP6V1G1P2	0	0	0	0
ATP6V1G1P3	0	0.914964	0	0
ATP6V1G1P4	0.352	0	0	0.875536
ATP6V1G1P5	0	0	0	0
ATP6V1G1P7	0.654483	0	0.356709	0
ATP6V1G2	1.90822	2.37424	2.21045	2.44605
ATP6V1G2-DDX39B	9.72255	7.12969	11.3539	6.96968
ATP6V1G3	0	0	0	0
ATP6V1H	26.049	23.3129	30.8773	24.5931
ATP7A	4.45929	4.4184	5.40797	5.58315
ATP7B	5.88093	5.7433	6.78466	7.83451
ATP8A1	4.78839	3.67254	4.76892	4.32206
ATP8A1-DT	0	0	0	0
ATP8A2	0.190882	0.34794	0.228959	0.131416
ATP8A2P2	0	0	0	0
ATP8A2P3	0	0	0.0986793	0.162933
ATP8B1	0.377401	0.13448	0.176512	0.577495
ATP8B2	23.0209	25.3867	22.3771	24.3064
ATP8B3	0.932819	1.728	1.15638	1.59831
ATP8B4	0.0478915	0.83632	0.148892	0.210063
ATP8B5P	0	0.0706977	0.0250322	0.0974582
ATP9A	5.13005	5.41143	6.10951	6.09954
ATP9B	9.45192	7.57359	8.00238	9.4326
ATPAF1	78.1757	74.6355	82.4725	67.7906
ATPAF2	25.7234	23.6813	19.7204	26.733
ATPSCKMT	7.65756	9.80612	9.08173	10.8857
ATR	8.74075	9.20485	11.1387	9.88301
ATRAID	85.0873	79.7269	87.4573	71.8834
ATRIP	14.4846	16.8786	13.2554	13.6786
ATRN	7.56371	7.26643	8.38216	8.56461
ATRNL1	4.32432	3.20212	4.88112	3.52823
ATRX	27.7126	20.6227	38.5951	28.5812
ATXN10	95.4812	100.473	106.266	115.357
ATXN1	11.8668	9.45514	12.7426	12.8763
ATXN1-AS1	4.6846	4.6053	3.86568	5.56015
ATXN1L	9.86805	9.78684	11.1207	10.7266
ATXN2	30.1707	30.0554	32.6861	33.8724
ATXN2-AS	1.53846	0.531062	0.420122	0.947542
ATXN2L	122.881	115.033	117.741	130.273
ATXN3	10.0476	12.2529	9.62525	10.1086
ATXN7	10.0307	8.4346	8.78101	10.1208
ATXN7L1	4.08214	6.76071	3.98386	4.46592
ATXN7L2	7.60923	7.57903	8.13786	7.59959
ATXN7L3	28.5144	27.7142	30.6818	34.6611
ATXN7L3-AS1	0.608966	0.418194	0	0
ATXN7L3B	18.3235	19.5322	18.0336	17.3998
ATXN8OS	0.0515406	0.0231415	0.113085	0.0620275
AUH	11.2639	11.2416	11.4057	10.9189
AUNIP	16.7003	14.3748	14.2316	15.28
AUP1	158.072	160.141	148.361	147.332
AURKA	53.4854	55.1001	50.9918	50.0155
AURKAIP1	146.03	157.16	146.667	145.945
AURKAP1	1.42081	0.446563	0.781823	0.258356
AURKAP2	0	0	0	0
AURKB	128.718	130.937	117.153	129.949
AURKBP1	0.217731	0.328275	0	0.439818
AURKC	0.48667	0.147846	0.92262	0.73258
AUTS2	33.9539	39.1657	29.3602	31.5155
AVEN	6.51125	6.63744	4.93093	5.66996
AVIL	0.685435	1.98188	1.53167	0.908969
AVL9	11.4225	7.75606	9.87046	9.51366
AVP	0	0	0	0
AVPI1	5.65937	5.60784	8.66376	5.91291
AVPR1A	0.101858	0.0182489	0.0558951	0.0978557
AVPR1B	0	0.0113739	0.0278571	0.0457328
AVPR1B-DT	0	0	0	0
AVPR2	0	0	0	0
AWAT1	0	0	0	0
AWAT2	0	0	0	0
AXDND1	0.53561	0.363973	0.35803	0.309078
AXIN1	18.7732	19.5357	21.4499	21.0785
AXIN2	4.33055	3.74005	4.58027	3.972
AXL	0.162301	0.0493114	0.119638	0.195461
AZGP1	0	0.0900888	0	0
AZGP1P1	0.0607199	0	0	0
AZGP1P2	0	0	0	0
AZI2	67.1315	68.745	65.9855	53.3594
AZIN1	38.7517	43.5558	43.4864	41.0232
AZIN2	2.25805	2.96413	3.95138	4.28641
AZU1	0.0405032	0	0	0.605562
B2M	194.235	195.053	181.824	181.41
B3GALNT1	0.151494	0.0376538	0	0.114879
B3GALNT1P1	0	0	0	0
B3GALNT2	17.4233	17.6781	18.0897	21.1307
B3GALNT2P1	0	0	0	0
B3GALT1	0.611979	0.563889	0.721112	0.569264
B3GALT1-AS1	0.212607	0.19602	0.696471	0.525152
B3GALT2	0.0364733	0.0163571	0.0200106	0.0219224
B3GALT4	0.361012	0.108305	0.26393	0.435406
B3GALT5	0.125108	0.163827	0.0662893	0.0114757
B3GALT5-AS1	0.0458928	0.150842	0.230262	0.132926
B3GALT6	17.0828	17.2434	15.255	12.4544
B3GALT9	3.52329	3.71589	3.61775	3.8008
B3GAT1	0.158096	0.607817	0.50887	0.253797
B3GAT1-DT	0	0	0.060759	0
B3GAT2	0.881184	0.899292	0.886469	0.69085
B3GAT3	45.1752	47.8442	42.3981	46.4013
B3GAT3P1	0.0973085	0	0.426979	0
B3GLCT	6.80929	6.15924	6.93733	6.95544
B3GNT2	7.52498	7.75926	9.00001	8.01157
B3GNT3	0.0498726	0.185775	0.0838469	0.117502
B3GNT4	1.74266	2.41131	1.18886	0.807219
B3GNT5	5.44387	5.07181	4.66776	5.73991
B3GNT6	0.107449	0	0.0290342	0.032336
B3GNT7	0.146283	0.0328017	0.20064	0.0659432
B3GNT8	0.61887	0.714331	0.0490893	0.108067
B3GNT9	0.705215	0.458476	0.640293	0.907038
B3GNTL1	3.84627	2.87539	4.09846	4.40488
B3GNTL1P1	0	0	0	0
B4GALNT1	6.62195	6.43439	6.60097	6.67989
B4GALNT2	0.0151572	0.039031	0.0245697	0.0212773
B4GALNT2P1	0	0	0	0
B4GALNT3	9.6247	11.0632	13.3079	13.364
B4GALNT4	13.3438	12.195	10.4861	20.8651
B4GALT1	12.4058	12.504	15.7908	13.5191
B4GALT1-AS1	1.27189	0.330088	0.391639	0.697012
B4GALT2	43.1237	43.5002	40.3252	37.597
B4GALT3	51.8632	58.3919	56.4223	55.8452
B4GALT4	12.8253	11.138	14.6255	9.91415
B4GALT4-AS1	0	0	0	0
B4GALT5	11.589	12.1828	13.9511	12.6835
B4GALT6	8.66632	8.00376	9.92514	6.79853
B4GALT7	24.5503	23.959	22.5303	21.7114
B4GAT1	39.8228	41.1036	37.6171	40.6771
B9D1	32.4755	30.0513	30.5308	30.5648
B9D2	4.28748	6.08368	4.05135	4.87637
BAALC	0.587187	0.356279	0.845418	0.118641
BAALC-AS1	1.60263	1.31949	1.4154	1.26838
BAALC-AS2	0	0	0.220935	0
BAAT	0.527062	0.705538	0.718116	0.742599
BABAM1	84.2524	88.3359	94.0973	88.2447
BABAM2	36.3211	31.6703	41.5472	37.4911
BACE1	10.8647	11.9171	12.8203	11.7712
BACE1-AS	3.84907	2.46235	2.59464	2.5339
BACE2	20.4953	20.4425	17.8064	21.1404
BACE2-IT1	0.280486	0	0	0
BACH1	12.0582	8.10544	9.86714	10.3919
BACH1-AS1	0.117323	0	0.126168	0
BACH1-IT1	0.282105	0.512106	0.514853	1.14346
BACH1-IT2	0.117264	0.320443	1.13177	0.872081
BACH1-IT3	0	0	0	0
BACH2	2.03182	2.50109	3.53068	3.40061
BAD	40.0661	45.9124	43.6215	46.3014
BAG1	45.8356	42.565	45.3378	43.1895
BAG1P1	0	0	0	0
BAG2	6.39526	5.85041	5.65392	5.97404
BAG3	28.7024	27.2695	28.5293	24.5809
[truncated: 79,869 more rows]

## Sheet: 1j
Dilution	Collateral activity (%BFP decrease rel. to control)
1/512	12.3432	2.9493	13.9497
1/256	10.5768	6.75854	19.6159
1/128	51.0121	35.7623	48.3688
1/64	46.3631	56.7446	48.037
1/32	56.5059	67.4741	59.0848
1/16	66.3181	73.4091	61.6287
1/8	74.0718	69.8555	65.4687
1/4	73.307	73.8961	73.0939
1/2	79.8561	81.2753	76.7658
1	80.0194	86.6623	73.0443

## Sheet: 2a
Genes	GAPDH	FTH1	HNRNPA2B1	ACTG1	MIF	VDAC2	CD99	CLTA	CLIC1	HECTD3	ANXA4	B4GALNT1
Expression in HEK293T (TPM)	1748.99	1030.16	1154.32	1307.41	1792.87	187.301	130.85	156.865	111.925	17.8364	15.3803	5.97339

## Sheet: 2c
FTH1	HNRNPA2B1	ACTG1	MIF	VDAC2	CD99	CLTA	CLIC1	HECTD3	ANXA4	B4GALNT1	Control
2762.62	4590.67	4589.59	5758.92	6886.94	8102.38	8238.08	6244.67	8884.62	11321.8	10942.1	11734.2
2986.57	5048.01	3794.52	6301.1	5728.57	8492.97	7718.37	8142.33	9815.18	10729.1	9985.85	9291.35
3100.97	3892.22	3530.18	6302.75	6515.1	8127.74	7676.4	7521.77	9254.92	10512.9	9556.81	11840.5

## Sheet: 2d
	NT.1	NT.2	HNRNPA2B1.1	HNRNPA2B1.2	CD99.1	CD99.2	B4GALNT1.1	B4GALNT1.2
5_8S_rRNA	83.2009	81.8225	99.5222	109.172	66.128	72.8775	58.4376	43.9838
5S_rRNA	0	2.77923	0	0	3.25345	0	0	2.4198
7SK	1.99e-08	0	18.5565	0	3.86e-08	3.17e-08	9.37e-09	0
A1BG	18.5202	19.7198	19.1949	24.4932	19.4958	21.1921	20.2149	14.8866
A1BG-AS1	5.99779	6.19425	5.81608	4.30887	5.31683	6.11583	6.54846	6.69073
A1CF	0.0141098	0	0	0.00976592	0.0153148	0	0.0237202	0
A2M	0.00959176	0	0	0	0	0	0.00977203	0
A2M-AS1	0.168926	0.0775562	0.199001	0.129381	0.18277	0.198219	0.278678	0.0841978
A2ML1	0.0444263	0.209458	0.0156688	0	0	0	0.0895645	0.0266046
A2ML1-AS1	0	0	0	0	0	0	0	0
A2ML1-AS2	0.203895	0.188401	0	0	0	0	0	0
A2MP1	0.0415996	0	0	0	0	0.0593629	0	0
A3GALT2	0.0503774	0	0	0	0	0	0	0.0498735
A4GALT	4.07603	3.37549	3.68429	3.2049	4.11356	4.09336	3.86618	3.19227
A4GNT	0	0	0	0	0	0	0	0
AA06	0	0	0	0	0	0	0	0
AAAS	61.9446	60.1584	68.4685	59.3059	60.8201	62.9372	65.0888	60.4693
AACS	9.22068	10.0161	8.39515	9.32628	8.20657	8.53961	9.4983	9.67984
AACSP1	0	0.0145417	0	0	0.0348401	0	0	0.0160503
AADAC	0	0	0	0	0	0	0	0
AADACL2	0	0	0	0	0	0.0104271	0	0
AADACL2-AS1	0	0	0	0	0	0	0	0
AADACL3	0	0	0	0	0	0	0	0
AADACL4	0	0.0416401	0	0	0	0	0	0
AADACP1	0	0	0	0	0	0	0	0
AADAT	3.74744	3.86702	4.15045	4.15103	5.16189	4.17659	4.92387	4.98069
AAGAB	53.982	54.4326	56.4058	55.8151	56.1572	52.9959	57.5789	57.8449
AAK1	4.17886	5.08756	4.58326	5.19627	4.90198	4.01447	5.0946	4.7941
AAMDC	29.8916	31.5172	30.8	32.5167	26.4118	26.0277	29.9677	27.4469
AAMP	96.3456	110.886	110.098	105.887	123.995	104.857	107.755	107.405
AANAT	0.0689095	0.261532	0	0.0764366	0.0530042	0	0.0689496	0.137744
AAR2	26.3166	27.2135	25.4361	24.0248	26.7882	26.1534	25.8768	25.4675
AARD	0.267438	0.449727	0.213342	0.160416	0.418879	0.146353	0.382928	0.241051
AARS1	138.665	147.46	144.994	141.024	136.786	133.085	142.528	142.29
AARS2	14.6751	15.6728	16.5841	14.7652	14.8813	15.5832	15.831	15.8072
AARSD1	27.0974	29.8631	23.0583	27.8674	25.3566	23.4837	27.7451	27.3425
AARSD1P1	0.727704	1.12555	1.14718	1.06079	1.36509	0.824423	0.663349	1.03927
AASDH	6.92823	6.26876	6.79049	7.29286	7.7815	8.21789	7.64616	8.17659
AASDHPPT	45.5232	41.6712	53.529	51.5747	46.1547	46.101	49.775	54.1655
AASS	7.59118	8.59363	9.12877	8.72265	8.65597	8.21347	10.2376	10.3034
AATBC	0.0564642	0	0.0113066	0	0	0	0	0.0558224
AATF	31.2581	34.7407	37.0863	33.2214	31.798	33.7921	31.8767	33.9827
AATK	1.36828	1.01708	0.88541	0.992824	1.63969	2.11479	1.15072	1.52571
ABALON	0	0	0	0	0	0	0	0
ABAT	1.74254	1.70991	1.35122	1.46611	2.07903	1.48899	1.91771	2.06629
ABCA10	0.117225	0.389385	0.138547	0.162505	0.110799	0.0887276	0.118357	0.193937
ABCA1	0.245087	0.258728	0.528429	0.28757	0.21659	0.204946	0.40279	0.460292
ABCA11P	1.64357	2.80044	2.33275	2.59072	2.6213	2.19159	1.61812	2.07133
ABCA12	0.0373639	0.0252429	0.00731489	0	0	0.0285522	0.0237764	0.0139921
ABCA13	0.0452281	0.0407947	0	0	0.0214465	0.0226442	0.0100685	0.0395079
ABCA17P	0.195636	0.395821	0.230752	0.203351	0.181142	0.157631	0.749939	0.456112
ABCA2	17.0076	15.0675	14.4067	14.3807	18.345	16.3211	25.104	19.2511
ABCA3	25.406	27.1526	27.5374	26.1719	27.9163	25.8764	28.5069	31.0759
ABCA3P1	0	0	0	0	0	0	0	0
ABCA4	0.083197	0.133559	0.00698402	0	0	0	0.0828765	0.0118951
ABCA5	2.81413	2.94234	2.91435	2.59127	3.23675	3.11622	3.40294	3.35853
ABCA6	0.0106355	0	0	0.0110285	0.00576862	0	0.043192	0.00531304
ABCA7	3.43381	3.92115	2.92867	3.29336	2.56065	2.92497	3.85041	4.86819
ABCA8	0	0	0	0.129585	0.0159251	0	0.0874091	0.0219842
ABCA9	0.0776256	0.14996	0.120571	0	0.170702	0.23713	0.140787	0.0343476
ABCA9-AS1	0	0.116279	0	0	0	0	0	0
ABCB10	12.4605	13.0206	15.7531	15.2112	15.8223	13.5535	16.2076	16.789
ABCB10P1	0	0	0	0	2.79e-05	0	0	4.79e-07
ABCB10P3	0	0	0.0251734	0.0222323	0.0231157	0	0	0.0213224
ABCB10P4	0	0	2.84e-05	9.58e-08	0.022937	0	0.0218438	6.21e-07
ABCB11	0.180711	0	0	0	0.180585	0	0	0
ABCB1	1.40147	2.5849	1.92033	1.98848	1.72056	2.51226	1.52796	1.83195
ABCB4	0.501526	0.398767	0.267654	0.530092	0.693856	0.90498	0.540849	0.796119
ABCB5	0	0	0	0.0607264	0.0227115	0.0469285	0.00837701	0.00821861
ABCB6	7.80867	6.78488	4.86444	6.85743	5.71183	6.09755	8.32943	8.58958
ABCB7	34.4886	34.7814	31.7978	32.6332	33.0948	33.106	41.777	38.087
ABCB8	17.8495	16.8676	16.5988	18.88	17.3668	17.8975	17.6169	16.7908
ABCB9	2.96935	3.66059	3.03558	2.81779	3.0378	2.5917	3.04887	2.93984
ABCC10	6.61605	6.64144	7.29922	7.09641	6.07488	8.03018	10.5855	8.59893
ABCC11	0.204079	0.182951	0.20608	0.359892	0.335819	0.535371	0.288939	0.288713
ABCC1	12.7593	15.2281	14.272	13.9124	14.2532	15.0917	15.7105	16.7392
ABCC12	0.0404898	0.0103632	0	0	0	0	0	0
ABCC13	0	0.00984426	0	0	0	0.0310382	0	0
ABCC2	0.249246	0.631655	0.232577	0.26076	0.291364	0.183831	0.483175	0.499906
ABCC3	0	0.0283363	0.0725466	0.259879	0.0770339	0.0361147	0.178092	0.0611429
ABCC4	10.4985	10.3367	10.9673	10.2723	10.0817	9.60096	11.779	11.618
ABCC5	9.80305	9.50763	9.06158	10.2779	10.7021	8.07428	9.92944	12.7923
ABCC5-AS1	0	0	0	0	0	0	0	0
ABCC6	2.64536	2.14369	4.06868	3.58388	2.65261	2.60948	2.38859	3.38916
ABCC6P1	1.67683	2.26097	1.5806	2.4293	1.65607	2.2338	1.11668	1.66196
ABCC6P2	1.62514	1.21745	1.82157	2.66416	1.56783	1.88236	1.795	2.90725
ABCC8	0.624481	0.850648	0.597417	0.949867	0.798774	0.73185	1.24782	0.361915
ABCC9	0.0413473	0.0976728	0.0922985	0.102535	0.061708	0.0666284	0.149208	0.0450106
ABCD1	3.76202	3.54077	2.65127	2.94941	2.98476	3.53818	4.28525	3.41947
ABCD1P2	0	0	0	0	0	0	0	0
ABCD1P3	0	0	0	0	0	0	0	0
ABCD1P4	0	0	0	0	0	0	0	0
ABCD2	0.0278187	0.0376816	0.106235	0.0794804	0.0452974	0.0478292	0.120549	0.159992
ABCD3	26.814	29.3289	28.9297	29.7441	29.5729	28.3382	31.631	32.6893
ABCD4	23.449	27.3032	18.4823	19.2616	21.4168	20.2314	26.7698	25.1478
ABCE1	62.4332	61.9952	68.7735	68.6755	73.3241	66.6071	73.0986	72.1879
ABCF1	46.7235	50.1732	49.3886	49.025	45.3582	50.6438	50.7157	51.2099
ABCF2	27.681	36.7341	37.6246	30.8981	31.1914	32.2136	33.032	26.7009
ABCF2-H2BE1	38.675	41.8458	37.8064	35.9502	36.9446	40.1703	37.4553	42.0852
ABCF2P1	0	0	0	0	0	0	0	0
ABCF2P2	0	0	0	0	0	0	0	0
ABCF3	14.1611	15.0643	14.4094	12.5165	13.6471	12.7438	16.427	16.2913
ABCG1	3.64407	3.39918	3.0427	3.83653	2.95916	2.92984	3.59206	4.03403
ABCG2	1.27415	1.68878	0.782133	0.946133	0.894959	0.790683	1.40423	1.23639
ABCG4	0.618055	0.940567	0.499061	0.361084	0.497991	0.434931	0.836617	0.690741
ABCG5	0.0182189	0.0297838	0.0387673	0.0189332	0	0.124878	0.0185123	0
ABCG8	0.111021	0.0886756	0	0.0241149	0.0316828	0.0278399	0.0550676	0.0959061
ABHD10	34.585	31.2855	34.9168	35.746	34.3083	32.4859	36.3579	35.3319
ABHD11	15.7455	0.98815	0.717354	18.1439	13.366	1.03848	15.6706	13.2091
ABHD1	1.9278	16.0364	19.8877	1.43445	1.72919	17.0897	1.49652	0.172783
ABHD11-AS1	0.352069	0	0	0.245281	0	0	0	2.01765
ABHD12	27.812	25.4002	23.6215	23.0072	25.1128	23.8786	29.085	26.1798
ABHD12B	0	0.0619809	0	0	0	0.0197347	0.0484009	0
ABHD13	2.1689	2.44497	2.75344	2.84689	2.87475	2.94032	2.94459	2.566
ABHD14A	18.3608	18.7087	22.1116	17.3921	22.0243	19.037	19.176	20.4998
ABHD14A-ACY1	0.745393	0.50065	0.373758	0.621085	0.405925	0.844324	0.787349	1.2355
ABHD14B	47.9866	48.6116	51.9056	50.2111	53.2552	52.7048	56.6569	54.138
ABHD15	4.00265	4.2684	4.67802	4.07909	4.39469	4.02207	3.86565	4.75395
ABHD15-AS1	0	0	0	0	0	0	0	0
ABHD16A	12.8838	11.9843	8.64853	10.4384	10.1062	10.4869	12.0616	12.2677
ABHD16B	0	0	0	0.0336827	0	0	0	0
ABHD17A	31.4199	40.3138	34.2096	33.1327	32.3696	40.5121	32.6396	30.7975
ABHD17AP1	0	0	0	0	0	0	0	0
ABHD17AP3	0	0	0	0	0	0	0.0457952	0
ABHD17AP4	0	0	0	0	0	0	0	0
ABHD17AP5	0	0	0	0	0	0	0	0
ABHD17AP6	0	0	0	0.0551986	0	0	0	0
ABHD17AP9	0	0	0	0	0	0	0	0
ABHD17B	9.45568	12.0339	11.66	12.016	11.2732	11.8394	11.8809	14.1545
ABHD17C	13.3312	13.892	15.9334	15.6844	17.0606	15.2833	15.8921	17.4807
ABHD18	5.91167	5.9459	4.61531	5.01303	5.03614	4.68212	5.87382	6.67152
ABHD2	12.5439	15.8335	11.938	13.6733	13.1102	16.5806	16.4297	14.7073
ABHD3	7.95258	9.47946	9.27478	7.54175	11.7612	9.35477	10.7471	11.9779
ABHD4	9.67768	10.755	12.6221	10.3455	11.64	9.28447	10.1493	10.1211
ABHD5	11.6428	13.8806	13.5123	10.6375	11.9317	10.9941	12.3748	12.0353
ABHD6	9.6026	9.82564	10.19	8.52253	10.5335	10.1278	9.87722	10.4222
ABHD8	6.00069	6.15424	4.21903	3.314	5.08333	4.26881	4.69967	5.82029
ABI1	15.2044	14.6964	14.3587	13.8555	14.5606	15.1687	17.0529	15.8161
ABI1P1	0	0	0	0	0	0	0	0
ABI2	59.5862	58.2913	55.5167	59.5614	59.78	59.2907	67.8453	63.935
ABI3	0	0.0265611	0.0734525	0	0.0316589	0.033381	0	0
ABI3BP	1.15955	2.25524	1.55795	1.92265	2.52577	1.41722	2.72553	3.21158
ABITRAM	13.9717	13.8241	13.7546	13.9413	15.4282	14.2593	17.4485	16.047
ABITRAMP1	0	0	0	0	0	0	0	0
ABL1	19.1893	20.8549	21.9625	20.3832	21.7338	18.6915	23.0765	26.0633
ABL2	8.85556	10.2955	9.02873	10.4173	10.7166	9.66918	11.3821	12.0963
ABLIM1	19.3479	22.7887	29.1655	28.6128	24.1278	22.6933	27.7333	24.6722
ABLIM2	1.70668	1.28145	1.68265	0.921314	1.07575	1.94454	1.95514	1.73056
ABLIM3	0.316565	0.303685	0.49196	0.241149	0.416272	0.187891	0.585368	0.486662
ABO	0.0343667	0.0311594	0.0811656	0.0142896	0.0370687	0.0236481	0.0140277	0.0343931
ABR	21.7252	21.9639	20.522	20.7403	17.6718	23.0679	21.5474	22.8252
ABRA	0	0	0	0	0	0	0	0
ABRACL	71.5621	72.0365	73.3601	75.7234	76.3223	74.5833	69.9531	78.1616
ABR-AS1	0	0	0	0	0	0	0.498687	0
ABRAXAS1	13.2115	13.3309	13.8534	16.7837	13.986	12.2824	15.5619	15.7917
ABRAXAS2	18.4192	19.0346	18.1802	19.3947	17.2021	17.2961	19.8692	19.5024
ABT1	40.7813	38.2904	32.7004	32.5501	34.4198	36.5878	34.1864	34.0773
ABT1P1	0	0	0	0	0	0	0	0
ABTB1	3.63709	3.66054	2.40824	2.71643	3.14386	2.48678	3.12743	4.69042
ABTB2	3.6252	2.93135	3.01151	2.66293	3.37714	3.10974	4.34223	3.6232
ACAA1	19.4688	19.9734	17.94	16.5223	18.0013	18.3412	20.2597	17.4264
ACAA2	50.5056	47.6609	50.4552	55.0192	55.5381	51.2759	49.818	55.2717
ACACA	21.6301	21.5052	22.9155	23.7471	22.4452	19.7868	26.1379	23.6565
ACACB	3.85079	3.69011	3.82941	4.78605	3.13841	3.51458	4.84809	5.13424
ACAD10	6.83066	7.88902	8.35845	7.91018	7.36186	6.02344	8.42133	8.22638
ACAD11	24.7748	25.4361	17.9076	22.1812	23.2331	21.0572	27.847	26.5024
ACAD8	9.26392	9.31165	10.095	9.36447	9.25808	8.83156	10.8257	10.1489
ACAD9	25.2445	27.8434	25.8175	24.7089	27.2606	23.8	27.4899	24.3196
ACADL	0.539894	0.55808	0.735738	0.899407	0.78667	0.645356	0.862316	0.702603
ACADM	61.723	60.5149	58.6297	62.7924	65.8594	63.2064	78.2639	74.1489
ACADS	6.55962	6.02343	6.08704	5.78567	5.96591	6.37455	6.12541	5.70606
ACADSB	10.2604	13.198	8.45624	13.9868	9.35864	11.3409	13.8036	12.4869
ACADVL	45.6283	47.4691	39.6488	42.4964	44.4518	42.0005	53.1753	55.5047
ACAN	0.131823	0.0819771	0.0674193	0.0443906	0.0348489	0.0265308	0.106204	0.0405122
ACAP1	1.42993	1.68103	1.00277	1.28426	1.12492	0.793084	0.375692	1.30963
ACAP2	7.52922	6.96333	5.519	6.4021	6.29672	6.72189	9.20247	7.13306
ACAP2-IT1	0.166394	0.227911	0	0.0866187	0.177473	0.0932667	0.331506	0.245241
ACAP3	9.51717	12.9938	9.88737	7.7499	10.9138	9.10143	14.0168	10.8794
ACAT1	100.264	101.733	102.225	105.835	115.868	105.239	126.549	122.482
ACAT2	76.1366	77.0555	90.8615	83.513	79.2716	80.979	79.3905	78.8441
ACBD3	35.3235	34.7347	36.1627	35.1358	38.8736	37.8464	40.225	41.6151
ACBD3-AS1	0	0	0	0	0	0	0	0
ACBD4	4.24461	3.25607	5.28172	3.62201	4.61876	4.69616	3.54259	4.58102
ACBD5	5.68981	6.24353	6.71208	5.93845	6.85535	5.96864	7.55391	7.06146
ACBD6	63.6621	66.1508	58.6885	62.743	64.3285	60.0983	69.3108	67.4168
ACBD7	2.22437	2.53897	2.1423	2.40893	2.61522	2.54754	2.60995	2.52904
ACCS	2.18624	2.64428	2.62918	1.76305	4.605	1.64652	3.60915	2.0611
ACCSL	0	0	0	0	0.0279954	0	0	0
ACD	35.1687	35.0523	32.7539	27.9649	31.3345	34.6377	35.4469	35.0424
ACE2	1.89009	1.47295	0.761607	0.281154	1.76858	1.93581	0.254052	1.21664
ACE	0.396825	0.214363	0.244325	2.10173	0.246894	0.208719	2.07441	0.136453
ACE3P	0	0	0	0	0	0	0	0
ACER1	0	0	0	0	0	0	0	0
ACER2	2.04819	1.85214	1.75504	1.58353	1.65056	1.85414	2.51546	2.01134
ACER2P1	0	0	0	0	0	0	0	0
ACER3	6.25797	6.18615	5.94962	7.13585	7.91839	8.10606	8.04371	8.31945
ACHE	1.81826	2.03041	1.07319	1.20732	1.63478	1.90985	1.79038	1.85057
ACIN1	75.343	78.7354	71.1693	76.1858	85.2332	81.1828	104.694	101.442
ACKR1	0	0	0	0	0	0	0	0
ACKR2	0.0629775	0.248331	0.180689	0.130867	0.273103	0.253335	0.23515	0.157153
ACKR3	0	0.0726608	0.0272839	0	0.0849831	0	0.0234892	0
ACKR4	0	0	0	0	0	0.0227745	0	0.0198892
ACKR4P1	0	0	0	0	0	0	0	0
ACLY	118.138	118.819	127.176	118.437	122.361	126.509	128.423	124.383
ACMSD	0	0	0	0	0	0	0	0
ACNATP	0	0	0	0	0	0	0	0
ACO1	16.595	16.4906	16.566	17.5387	16.9695	15.947	17.1618	16.7383
ACO2	69.523	66.1817	72.7979	67.5447	67.9328	69.1897	72.3489	68.877
ACOT11	0.746002	0.775367	0.736205	0.548715	0.561174	0.651867	0.793935	0.458103
ACOT12	0.0445795	0	0	0	0.0904742	0	0.0844864	0.0222136
ACOT1	2.89084	2.91157	3.29917	3.32191	2.28042	36.9307	2.62857	3.08997
ACOT13	34.1189	34.3881	35.8253	35.6792	38.1829	4.19715	34.6701	42.1698
ACOT2	8.57228	9.51307	10.2992	11.4978	10.8605	11.0671	9.79702	10.9173
ACOT4	0	0	0	0.0941258	0	0	0	0
ACOT6	0	0	0.0730224	0	0	0	0	0
ACOT7	81.62	79.9902	82.5044	79.6184	70.9819	79.6893	74.0069	72.5068
ACOT8	24.6507	23.7442	20.9597	18.0081	19.3234	19.0715	21.018	20.4742
ACOT9	18.3198	18.3741	17.5101	16.6607	20.0611	16.2504	20.1575	20.9931
ACOX1	7.0283	7.57768	6.86661	7.15584	8.4	6.73272	7.40751	8.65673
ACOX2	0.275462	0	0.141234	0.245459	0	0.0695007	0.182458	0
ACOX3	6.02335	5.81287	6.14964	6.71527	6.23079	6.68269	6.49336	6.48942
ACOXL	0.0838347	0.0759655	0.248445	0.035055	0	0.0900443	0.0854662	0.464625
ACOXL-AS1	0.0615658	0.0421674	0.261218	0.22968	0.37371	0	0.128965	0.0940225
ACP1	109.218	107.049	110.003	115.444	117.442	108.613	118.149	110.411
ACP2	12.4031	12.2891	14.2035	13.997	13.9998	15.3585	14.1244	12.8762
ACP3	0.122978	0.108293	0.236383	0.595203	0.358119	0.125652	0.14117	0.184379
ACP4	0	0	0	0	0	0	0	0
ACP5	0	0.0320718	0	0	0	0	0	0
ACP6	30.1966	25.886	26.0281	26.6808	33.3758	28.1727	31.3338	33.3635
ACP7	0.0156956	0	0	0	0.0170033	0	0.0414273	0
ACR	0.340636	0.154044	0.0957224	0.250998	0.0366569	0.281512	0.0801309	0.0804361
ACRBP	0.273923	0.604195	0.082571	0	0.630928	0.259167	0.579125	0.653672
ACRP1	0.163828	0	0	0	0.087394	0.181231	0.0816325	0.130289
ACRV1	0	0.089536	0.0285163	0	0	0.0793227	0	0
ACSBG1	0.709677	0.415407	0.0165471	0.0425164	0.369596	0.0860337	0.552866	0.502203
ACSBG2	0	0.199263	0	0	0.0899458	0	0	0.0828608
ACSF2	16.115	18.182	11.5553	12.7055	15.5425	12.264	15.422	17.0401
ACSF3	18.5323	16.7794	17.9096	16.1504	16.848	13.1015	19.5175	19.8438
ACSL1	11.9562	11.083	11.8954	11.2125	12.0309	11.5453	13.4509	12.3704
ACSL3	36.1617	37.3548	42.0693	43.3451	42.6524	41.0368	46.0168	46.7327
ACSL3-AS1	0	0	0	0	0	0	0	0
ACSL4	15.0222	17.1317	17.6212	16.5356	17.3752	15.8157	22.4353	19.4407
ACSL5	0.0553063	0.012769	0	0	0	0	0	0.0282086
ACSL6	0.74908	0.739756	0.39214	0.585451	0.982661	0.795788	0.993628	0.827202
ACSM1	0	0.0695624	0	0	0	0	0	0.160113
ACSM2A	0.0370413	0.205111	0.270311	0	0	0.0211557	0.0001529	0
ACSM2B	0.290966	0.322825	0	0.0874769	0.174435	0	0.0187612	0.0825395
ACSM3	1.59778	1.54874	1.50405	1.9179	2.40061	1.16098	3.17797	3.53132
ACSM4	0	0	0	0	0	0	0	0
ACSM5	0	0	0	0	0	0	0	0
ACSM5P1	0	0	0	0	0	0	0	0
ACSM6	0	0	0	0.0382005	0	0	0	0
ACSS1	7.28585	7.9504	7.88426	7.45564	7.96301	6.93219	8.70078	8.16201
ACSS2	9.52084	8.8953	10.6565	10.1745	11.7695	11.3333	10.6812	11.7147
ACSS3	2.53638	2.30397	2.28966	2.09636	2.21567	2.75468	2.56057	2.95228
ACTA1	0.324023	0.293698	0.114748	0.280575	0.294899	0.368596	0.688416	0.237733
ACTA2	59.8438	64.802	42.4104	46.5586	56.2646	55.5725	60.2844	56.2821
ACTA2-AS1	0.273294	0.113855	0.0220391	0.0389009	0	0	0.189648	0
ACTB	1252.88	1294.56	1472.68	1400.61	1378.52	1443.72	1350.76	1314.8
ACTBL2	0	0	0	0	0	0	0	0
ACTBP1	0	0	0	0	0	0	0	0
ACTBP11	0.0897938	0	0	0	0	0	0	0
ACTBP12	0.177302	0	0	0	0	0	0	0
ACTBP14	0	0	0	0	0	0	0	0
ACTBP15	0	0	0	0.0501885	0	0	0	0
ACTBP2	0	0	0	0	0	0	0	0
ACTBP4	0	0	0	0	0	0	0	0
ACTBP6	0	0	0	0	0	0	0	0
ACTBP7	0.224965	0	0.159693	0	0.145229	0.101982	0	0
ACTBP8	0.0457659	0	0	0	0	0	0	0
ACTBP9	0	0	0	0	0.0497101	0	0	0
ACTC1	0	0	0.111072	0	0.171694	0.103992	0	0
ACTE1P	0	0	0	0.047183	0	0	0	0
ACTG1	1602.09	1616.74	1793.79	1612.66	1682.82	1762.07	1745.76	1718.32
ACTG1P10	0	0.0427719	0	0	0	0	0	0
ACTG1P1	0.134264	0.162561	0.158845	0.372309	0.144468	0.253638	0.135327	0.266195
ACTG1P11	0	0	0	0	0	0	0	0
ACTG1P12	0	0	0	0	0.0463679	0	0	0
ACTG1P13	0	0	0	0	0	0	0	0
ACTG1P14	0	0	0	0	0	0	0	0.223454
ACTG1P15	0	0	0	0	0	0	0	0
ACTG1P16	0	0	0	0	0	0	0	0
ACTG1P17	0.50887	0.565975	0.277915	0.401116	0.375099	0.629505	0.265173	0.276257
ACTG1P18	0	0	0	0	0	0	0	0
ACTG1P19	0	0	0	0	0	0	0	0
ACTG1P2	0	0	0	0	0	0	0	0
ACTG1P20	1.91098	0.541336	0.531651	0.613106	0.463455	0.647393	1.43689	1.28096
ACTG1P21	0.0517895	0	0	0	0	0	0	0
ACTG1P22	0	0	0	0	0	0	0	0
ACTG1P23	0	0	0	0	0	0	0	0
ACTG1P24	0.0609141	0.110891	0.144563	0.253494	0.195902	0	0.183297	0.0601587
ACTG1P25	1.09532	1.7645	1.41498	1.0873	1.1237	1.23965	1.65345	1.2817
ACTG1P3	0.227361	0.165184	0.107611	0	0.146762	0.257647	0.0458219	0.0901386
ACTG1P4	0	0	0	0	0.0288135	0	0	0
ACTG1P9	0	0.0465193	0	0.0178175	0.0185681	0	0	0.0352676
ACTG2	0.176551	0.216059	0	0	0.108787	0.130695	0.104496	0.102702
ACTL10	0.0302777	0	0	0	0	0	0.0306521	0
ACTL11P	0	0	0.013222	0	0	0	0	0
ACTL6A	36.7399	34.7584	29.7947	32.5356	34.3626	33.5472	37.1781	34.4443
ACTL6B	0.48053	0.28645	0.931175	0.327735	0.480105	0.614037	0.507664	0.696362
ACTL7A	0	0	0	0	0	0	0	0
ACTL7B	0	0.031596	0	0.0724512	0	0.0396116	0	0.0346238
ACTL8	0.114042	0.10331	0	0	0.123176	0.0583085	0.0866357	0.0567426
ACTL9	0	0	0	0	0	0	0	0
ACTN1	46.5077	45.9729	45.3577	42.3601	41.1351	46.4182	48.0193	45.6878
ACTN1-DT	0.139316	0.0926488	0.48417	0.290546	0.146697	0.153688	0	0
ACTN2	1.83191	1.95867	0.966614	1.72784	1.90289	1.48337	2.11384	2.26738
ACTN3	0.0157246	0	0	0	0	0.0359537	0.24218	0
ACTN4	86.7591	95.0633	87.1004	84.4974	97.3953	102.309	98.1895	96.0004
ACTN4P1	0	0	0	0	0	0	0	0
ACTN4P2	0	0	0	0	0	0	0	0
ACTP1	0	0	0	0	0	0	0	0
ACTR10	22.8364	26.6711	25.3522	32.8967	25.9606	24.6421	24.5012	24.1038
ACTR1A	114.681	113.612	111.756	115.769	110.398	114.043	111.03	117.411
ACTR1AP1	0	0	0	0	0	0	0	0
ACTR1B	32.7806	28.5358	27.9617	29.1229	32.2235	28.6237	32.6513	33.4326
ACTR2	125.309	124.121	133.09	141.558	137.109	135.963	147.845	143.188
ACTR3	97.0337	98.9447	96.7128	95.5168	102.259	97.9416	114.065	105.139
ACTR3-AS1	0.658708	0.687366	1.13447	0.934869	0.790306	1.14675	0.63655	2.34647
ACTR3B	16.2281	17.0913	12.811	13.2968	12.9035	19.2563	16.8947	18.4495
ACTR3BP1	0	0	0	0	0	0	0	0
ACTR3BP4	0	0	0	0	0.0430021	0	0	0
ACTR3BP6	0	0	0	0	0	0	0	0
ACTR3C	0.869137	1.86026	1.90854	1.1082	0.830933	1.16108	1.10661	0.861578
ACTR3P2	0	0	0	0	0	0	0	0
ACTR3P3	0	0	0	0	0	0	0	0
ACTR5	6.15672	5.90457	5.60029	5.81981	5.67501	5.90599	5.83684	6.07037
ACTR6	21.6103	22.1092	25.1901	28.4251	25.7983	23.6433	28.2301	25.8102
ACTR6P1	0	0	0	0	0	0	0	0
ACTR8	20.6771	18.9778	21.1129	20.1086	19.5734	25.8572	19.9854	22.8874
ACTRT1P1	0	0	0	0	0	0	0	0
ACTRT3	1.51004	1.47118	1.94931	1.42154	2.06182	1.75225	1.38525	2.23984
ACVR1	4.24127	4.73976	4.64586	4.91401	4.85784	4.61898	4.68871	5.51885
ACVR1B	14.8216	12.2806	12.2797	13.3045	13.2916	11.7222	15.2839	14.7793
ACVR1C	0.257251	0.407242	0.446929	0.453115	0.505451	0.620618	0.402155	0.447706
ACVR2A	5.15037	5.04853	5.97818	5.91239	5.44224	5.88736	5.44207	5.71633
ACVR2B	7.28989	7.39323	8.32979	7.7259	7.93518	7.55328	9.26594	9.54627
ACVR2B-AS1	0.961981	0.984992	1.94788	1.88927	1.22037	1.3915	0.942119	1.12532
ACVRL1	0.193537	0.0982707	0.211571	0.285064	0.105076	0.0866536	0.404805	0.193603
ACY1	29.357	24.3865	26.9611	25.3178	25.3042	29.0994	24.8884	21.3511
ACY3	0	0.102588	0	0	0	0	0	0
ACYP1	25.3325	24.0053	30.6795	29.803	29.9587	26.9932	33.8942	28.9041
ACYP2	3.65011	4.9079	3.61272	4.39956	3.81938	5.28198	3.9748	4.83389
ADA2	19.7245	16.1184	17.795	0.0187615	18.5775	20.1442	17.8425	19.3773
ADA	0.134071	0.0323154	0.0210799	20.864	0.0859337	0.148104	0.0184501	0.00894719
ADAD1	0	0	0	0	0	0	0	0
ADAD2	0	0.0209223	0	0	0	0	0.0182785	0.0179444
ADAL	6.24483	6.91435	7.97533	6.20249	7.2863	6.98639	9.40408	9.76724
ADAM10	19.6319	21.9206	19.5323	23.9205	24.4136	23.0472	24.7755	29.15
ADAM11	6.67566	5.6508	5.70181	5.1361	5.82696	5.68465	6.56667	6.86158
ADAM12	0.109532	0.184851	0.0965015	0.108105	0.147811	0.0502412	0.0502796	0.0821964
ADAM15	45.2302	47.6032	43.8098	42.3378	44.5103	41.1709	45.2504	45.7563
ADAM17	10.4612	10.7757	11.061	11.9785	11.4425	10.2141	12.9338	13.0808
ADAM18	0	0	0	0	0	0.0869532	0	0
ADAM19	2.31773	2.2071	2.68778	1.80117	2.01077	2.29496	2.40286	2.38122
ADAM1A	0	0	0	0	0	0	0	0
ADAM1B	0	0	0	0	0	0	0	0
ADAM20	0	0	0	0.0169542	0	0	0	0
ADAM20P1	0	0.0269187	0.0233168	0.0205745	0.0214267	0.0680953	0.0402133	0
ADAM21	0.275555	0.218058	0.202741	0.296214	0.279758	0.137761	0.330879	0.292128
ADAM21P1	0.0227309	0.0411485	0.0803569	0.0236245	0	0	0.0733818	0
ADAM22	4.13723	4.9275	3.9367	4.67319	4.43416	4.58608	5.61132	5.61118
ADAM23	5.30733	7.70167	5.68665	6.3742	7.07931	6.02268	6.59872	10.0348
ADAM24P	0	0	0	0	0	0	0	0
ADAM28	0	0	0	0	0	0	0	0
ADAM29	0.0203279	0	0	0.138949	0	0	0	0.0405358
ADAM30	0	0	0	0	0	0	0	0
ADAM32	0.364451	0.192858	0.289606	0.0617984	0.138374	0.0436843	0.230751	0.289595
ADAM33	0.0195068	0	0	0.0202741	0.0211134	0	0	0
ADAM3A	0	0	0	0	0	0	0	0
ADAM3B	0	0	0	0	0	0	0	0
ADAM5	0	0	0	0	0	0	0.0333601	0
ADAM7	0	0	0	0	0	0	0	0
ADAM8	0.515507	0.536748	0.338805	0.903212	1.15187	0.762345	0.759632	0.923596
ADAM9	22.0883	23.3155	25.7959	25.1476	24.4665	23.2379	27.8078	29.1313
ADAMDEC1	0	0.0220791	0	0	0	0	0	0
ADAMTS10	1.41237	1.87752	1.27263	1.39975	1.07077	2.04427	2.8664	1.3565
ADAMTS12	0	0.0560468	0	0.00526061	0	0	0	0.0510699
ADAMTS1	2.56157	2.17733	1.14403	2.4381	1.80116	29.1082	2.59238	2.31199
ADAMTS13	32.8096	37.9706	35.2848	38.2593	35.3356	1.4792	0.0425499	0.0500931
ADAMTS14	0.0333993	0.0301667	0.0196274	0.00867525	0.0543666	0.0478335	41.9565	44.3818
ADAMTS15	0.452207	0.573044	0.599951	0.712308	0.665021	0.618584	0.676674	0.605455
ADAMTS16	0	0	0	0.0176466	0.0183907	0	0.0172613	0.0169446
ADAMTS16-DT	0.00748902	0	0	0	0	0	0	0
ADAMTS17	4.17873	3.49228	3.46443	4.35907	4.19243	4.04103	4.02999	3.92746
ADAMTS18	0.0601347	0.026506	0.0176667	0.180682	0.0407938	0.0344578	0.0459779	0.114989
ADAMTS19	1.76708	3.24615	2.46425	2.50397	1.92962	2.9564	2.96317	2.47451
ADAMTS19-AS1	1.13525	1.1086	1.68446	0.842494	1.15581	0.999151	1.50491	1.1398
ADAMTS20	0.174266	0.137923	0.189851	0.255863	0.166508	0.291829	0.373209	0.350312
ADAMTS2	2.93487	4.01393	4.35457	4.8388	3.59691	2.89733	3.65747	5.1847
ADAMTS3	2.60931	2.66303	2.10789	2.51605	2.90526	2.15842	2.5756	2.65561
ADAMTS4	0.0238536	0.0527539	0.0591454	0.0379067	0.255595	0.0544088	0.325869	0.187302
ADAMTS5	0.0405095	0.202523	0.0585716	0.0517434	0.0733331	0.19945	0.0760337	0.0746152
ADAMTS6	0.323008	0.647589	0.314578	0.250678	0.360864	0.259653	0.273576	0.398772
ADAMTS7	1.638	2.35206	1.39775	1.92446	2.00741	1.54246	2.14376	2.28964
ADAMTS7P1	0.184912	0.115502	0.0108279	0	0.0201366	0	0.178805	0
ADAMTS7P3	0	0	0.0150215	0.0126977	0.0287721	0	0	0
ADAMTS7P4	0.18545	0	0	0.0136869	0	0	0.302727	0
ADAMTS8	0.184846	0.256148	0.459339	0.255961	0.266513	0.257735	0.288515	0.22509
ADAMTS9	2.89262	3.23277	3.21493	3.00658	3.84839	3.3036	3.31222	3.7182
ADAMTS9-AS1	0	0	0	0	0	0	0	0
ADAMTS9-AS2	0.0235496	0.098441	0.0562213	0	0.0856571	0.110802	0.0369598	0.0476418
ADAMTSL1	0.0719072	0.0975376	0.355731	0.239318	0.148009	0.22421	0.166182	0.409972
ADAMTSL2	0	0	0	0	0	0	0	0
ADAMTSL3	0.24756	0.436839	0.280106	0.608591	0.426168	0.518615	0.921288	0.28286
ADAMTSL4	0.51348	0.323596	0.358797	0.315558	0.297188	0.391189	0.608107	0.762275
ADAMTSL4-AS1	0	0	0	0.0254642	0	0	0.0248467	0.043803
ADAMTSL4-AS2	0.174948	0.319693	0	0.0910868	0.186424	0	0.174052	0.343475
ADAMTSL5	0.475287	1.03329	0.459609	0.538462	1.43424	1.01582	1.16031	0.782811
ADAP1	8.80454	11.0615	13.8165	11.508	8.78622	10.4793	7.71964	9.6496
ADAP2	4.51159	7.08088	5.62348	7.02595	7.50041	7.81191	6.3562	7.80162
ADAR	54.3514	60.0066	64.8024	62.0538	61.5702	60.4211	68.6562	66.7051
ADARB1	6.44131	6.17729	5.67262	6.16374	5.63917	8.55011	7.9091	7.61979
ADARB2	0	0	0	0	0.0166903	0	0	0
ADARB2-AS1	0	0	0	0	0	0	0	0
ADAT1	6.19876	9.34434	7.7344	5.56876	7.84695	9.8363	8.3993	5.61716
ADAT2	4.11454	4.37123	4.45385	4.78527	4.57122	3.76644	5.61101	4.87258
ADAT3	6.32446	10.0886	15.8801	14.4161	9.66349	12.2358	7.52299	6.40781
ADCK1	8.1536	9.01918	8.51761	7.17535	7.80393	9.21356	8.87722	7.19097
ADCK2	24.8574	23.1713	24.9592	20.2039	20.8989	18.9921	21.9468	22.4242
ADCK5	1.01873	1.73039	0.723799	1.15117	0.516129	0.772572	1.16702	2.28019
ADCY10	0.924055	0.996351	0.410415	0.534474	0.860586	0.83217	0.998689	0.762743
ADCY10P1	0.197414	0.14053	0.127033	0.0873523	0.154414	0.066608	0.372354	0.228003
ADCY1	6.23116	5.65001	5.3448	5.69623	6.44801	5.5578	6.80811	7.22807
ADCY2	0.0682241	0	0	0	0.00713568	0.0200841	0.00447181	0.0043719
ADCY3	31.4881	28.084	26.9663	23.6179	32.1121	27.2366	35.5538	30.755
ADCY4	0	0	0	0.123205	0	0	0.0671955	0
ADCY5	0.691239	0.358659	0.51143	0.491654	0.243841	0.44261	1.02292	0.786521
ADCY6	6.84109	7.75349	7.31749	6.64261	9.69485	6.19218	9.9759	9.80481
ADCY6-DT	0.163232	1.50472	2.36928	1.50679	0.911833	0.954932	0.989329	0.55997
ADCY7	1.43646	1.7071	1.63709	1.40612	1.59419	1.76447	2.28017	2.51006
ADCY8	0	0.0516397	0	0	0	0	0	0
ADCY9	5.82174	6.54084	4.815	5.80833	6.72978	6.83608	7.47427	7.08948
ADCYAP1	0	0	0	0	0	0	0	0
ADCYAP1R1	1.89443	2.84995	2.30417	2.84358	1.76259	2.78571	2.49611	2.41277
ADD1	45.1079	50.1267	43.0956	43.2649	46.9232	44.8258	54.3207	49.9354
ADD2	21.5849	21.3849	22.7999	20.8499	19.1659	21.6284	24.7297	22.2513
ADD3	43.0604	37.0842	37.4653	42.547	41.7551	38.1697	49.6873	46.8897
ADD3-AS1	0.0959306	0.0797567	0.185292	0.285883	0.23709	0.0787121	0.181026	0.100927
ADGB	0	0	0	0	0	0	0	0
ADGRA1	0	0	0	0	0	0	0.0105972	0
ADGRA1-AS1	0	0	0.0746646	0.0328799	0	0	0.014146	0
ADGRA2	4.47933	4.86765	4.11118	4.89951	5.02319	4.93365	6.92674	5.61081
ADGRA3	10.0573	9.19631	9.70175	10.3612	11.0779	9.26406	11.2811	11.9082
ADGRB1	0.44503	0.665001	0.594615	1.2971	0.500916	0.843667	0.888814	1.25858
ADGRB2	8.11255	9.8873	7.1431	7.50177	9.63504	8.92082	9.25461	9.08094
ADGRB3	1.15343	1.102	1.27514	1.27749	1.78302	1.51904	1.36171	1.84963
ADGRB3-DT	0.217977	0.420474	1.07208	0.359169	0.414343	0.758651	0.610682	0.369141
ADGRD1	0.0184716	0.126106	0.0184377	0.147768	0	0.177061	0.0125526	0.0184695
ADGRD1-AS1	0	0	0	0	0.0532627	0	0	0
ADGRD2	0	0.0877233	0.0582722	0.0905254	0.142038	0.113506	0.132614	0.487132
ADGRE1	0.213104	0.275877	0.194579	0.105668	0.483885	0.437265	0.421576	0.418268
ADGRE2	0.00824848	0.0961337	0	0.218731	0.121025	0.126959	0.338345	0.0453668
ADGRE3	0	0	0	0	0	0	0	0
ADGRE4P	0	0	0	0	0	0	0	0
ADGRE5	7.14766	7.79155	8.82677	7.38207	9.20507	8.50493	8.95006	8.86673
ADGRF1	0.0158893	0.0534629	0.00557674	0.0148191	0.134564	0	0	0.031718
ADGRF2	0.0231772	0.104898	0	0	0	0.0207334	0.0259104	0
ADGRF3	0.0337882	0.950238	1.84113	0.599827	0.0619978	0	0.0251464	0.424795
ADGRF4	0.0293592	0.0132712	0	0	0	0.0167874	0	0
ADGRF5	0	0	0	0	0	0	0	0
ADGRF5P1	0.711565	0.231768	0.56581	0.490096	0.204122	0.4048	0.448285	0.132268
ADGRF5P2	0	0	0	0	0	0	0.0290914	0
ADGRG1	0.466332	0.143863	0	0.284881	0.476019	0	0.32184	0.394827
ADGRG2	0.58492	0.806724	0.645813	0.852785	0.879392	0.734548	0.858613	1.01428
ADGRG3	0	0.0372439	0.097037	0.0853362	0.0645494	0.0465645	0	0.0792974
ADGRG4	0	0	0	0	0.00524992	0	0.00493188	0.00483732
ADGRG5	0.0134673	0	0	0	0	0	0	0
ADGRG6	1.52567	1.42194	1.0375	1.38923	1.6697	1.79178	2.48475	1.75642
ADGRG7	0	0	0	0.0243812	0.0247689	0	0	0
ADGRL1	20.0342	24.9647	17.8364	18.9357	20.3345	20.1649	24.9256	29.6784
ADGRL1-AS1	0.838635	0.765341	0.759945	1.0008	1.13518	1.03555	1.07342	1.36707
ADGRL2	25.1578	24.9673	24.4241	25.9663	29.3679	28.4283	33.4268	33.831
ADGRL3	5.63087	5.48547	5.75011	5.72066	6.63562	6.03639	6.97671	7.33037
ADGRL3-AS1	0	0	0	0	0	0	0	0
ADGRL4	0	0.0981017	0	0	0	0	0.212335	0.105155
ADGRV1	2.69065	3.65663	2.00338	2.21577	2.64431	2.84509	3.16759	3.19045
ADH1A	0	0	0	0	0	0	0	0
ADH1B	0.0116732	0	0	0	0	0	0.011154	0
ADH1C	0	0	0	0	0	0	0	0
ADH4	0	0	0.0274793	0.024234	0	0	0	0
ADH5	82.765	77.7387	79.1662	77.3284	79.3697	80.7534	72.4873	76.7006
ADH5P2	0	0	0	0	0	0	0	0
ADH5P3	0	0	0	0	0	0.0503079	0	0
ADH5P4	0	0	0	0	0	0	0	0
ADH5P5	0	0	0	0	0	0	0	0
ADH6	0	0	0	0	0	0.118067	0	0
ADH7	0	0	0	0	0	0	0	0
ADHFE1	0.320531	0.689835	0.354523	0.131881	0.322516	0.134651	0.49277	0.0953804
ADI1	31.9561	32.5181	41.4241	36.4074	35.1382	38.6883	31.8526	30.9582
ADI1P1	0	0	0	0	0	0	0	0
ADI1P2	0	0	0	0	0	0	0	0
ADIG	0	0	0	0	0	0	0	0
ADIPOQ	0	0.00880025	0	0.040485	0	0	0	0
ADIPOQ-AS1	0	0.0117694	0	0	0	0.0148986	0.0266199	0
ADIPOR1	106.988	109.531	101.729	104.916	111.953	108.401	121.723	122.564
ADIPOR1P1	0	0	0	0	0	0	0	0
ADIPOR1P2	0	0	0	0	0	0	0	0
ADIPOR2	37.7146	39.2175	38.8649	39.7671	40.6327	36.9519	42.2347	44.0902
ADIRF	0	0	0	0	0	0	0	0
ADIRF-AS1	0	0	0	0	0.0227162	0	0	0
ADK	40.8612	40.7512	44.6341	41.653	40.2938	36.9247	43.3655	40.4459
ADM2	0.0430629	0.26732	0.272532	0.208079	0.148557	0.229485	0.12889	0.196305
ADM	1.74524	2.35398	2.98739	1.38037	2.16589	2.12103	1.95543	2.75213
ADM5	6.58883	7.21928	8.56113	8.28386	6.43463	5.9087	7.30986	6.07684
ADM-DT	0	0.0620813	0.161925	0	0	0	0.136383	0.2687
ADNP2	13.3526	12.2604	14.1127	11.6552	14.2458	12.1305	13.3541	19.6609
ADNP	27.6837	30.5701	31.3584	31.4127	31.9492	29.0769	31.0312	33.5438
ADNP-AS1	0.466073	0.332396	0.298314	0.109778	0.490593	0.24495	0.0589427	0.348162
ADO	9.67305	10.4789	10.5107	12.653	11.9298	12.1036	11.9263	11.6678
ADORA1	2.11631	1.87621	1.97767	1.76104	1.27636	2.1168	1.09323	1.81109
ADORA2A	3.22124	3.56431	2.62227	3.97721	3.82633	3.41674	5.05547	3.10743
ADORA2A-AS1	0.0178741	0	0.021044	0.0185747	0.0193536	0	0	0.0713267
ADORA2B	11.7318	11.5634	11.8791	12.8	11.3634	10.877	12.5616	11.33
ADORA2BP1	0	0	0	0	0	0	0	0.0632847
ADORA3	0	0	0	0	0	0.0821254	0	0
ADPGK	26.9103	29.8952	25.7809	25.526	28.7102	26.9072	29.8797	27.1382
ADPGK-AS1	0.0499853	0.030135	0.0196123	0.0928234	0.200423	0.0815764	0.0338762	0
ADPRH	0.0358451	0.100378	0.16936	0.0897617	0.11595	0.118353	0.0251246	0.156783
ADPRHL1	4.20399	3.60787	2.9313	3.35964	2.51202	3.08909	3.88137	3.30997
ADPRM	5.36917	4.29274	6.59455	5.74492	5.85096	5.57962	6.39175	5.51073
ADPRS	26.1929	29.0141	25.04	23.4441	25.606	26.3748	26.9083	25.3156
ADRA1A	0	0	0	0	0	0	0.135744	0
ADRA1B	0.219097	0.507528	0.25204	0.28774	0.290625	0.3045	0.676023	0.267726
ADRA1D	0	0	0	0.0159852	0	0	0	0.0153557
ADRA2A	0.011487	0.01038	0	0.0119356	0.0124564	0	0.0233922	0.0344314
ADRA2B	0.0241696	0.0218423	0.0994914	0.075341	0.0786166	0.069153	0.0615124	0.0482907
ADRA2C	7.75817	7.28874	9.00717	9.24899	10.354	10.3153	10.3742	9.02169
ADRB1	0.22292	0.403073	0.26231	0.293413	0.257644	0.390867	0.272091	0.459936
ADRB2	1.18204	0.671346	0.464334	0.867188	0.375968	0.634516	0.799498	0.600421
ADRB3	0	0	0	0	0	0	0	0
ADRM1	90.1194	94.4364	81.0359	73.5582	82.1549	83.2812	85.6265	83.3569
ADSL	141.559	137.473	126.937	133.717	129.415	132.036	125.127	123.759
ADSS1	2.16797	2.34278	1.8222	3.88901	2.6189	2.54141	2.83588	3.35067
ADSS2	34.8849	36.6564	37.0413	40.5884	39.5256	37.5137	46.3276	41.1997
ADTRP	0	0.047603	0	0.0544588	0.082596	0	0	0
AEBP1	0.0703877	0.164831	0	0	0.335881	0.0243419	0.0216505	0.0212597
AEBP2	14.5951	19.2855	18.2756	18.1094	18.8448	14.8184	23.7676	22.532
AEN	110.061	107.302	69.4694	73.5718	84.8494	90.198	88.1114	82.2106
AFAP1	4.23755	4.74572	4.93232	5.33188	4.6978	4.51858	5.17339	5.26393
AFAP1-AS1	0.00641119	0	0	0.00666077	0.0417629	0	0	0.0131387
AFAP1L1	3.55884	3.85718	4.17681	4.84279	3.69459	4.10352	4.10721	5.41923
AFAP1L2	0.807908	0.791381	0.800913	0.72736	0.767405	0.703372	0.952507	1.02326
AFDN	36.6209	39.8736	41.5776	43.4118	43.6403	41.2823	51.8882	52.2737
AFDN-DT	1.49828	1.30633	1.46942	1.70859	1.41928	1.81718	2.2645	1.81734
AFF1	9.21827	10.0666	8.29335	8.37491	12.6089	9.83237	14.222	12.7253
AFF2	0.0741771	0.169088	0.0728091	0.077758	0.115511	0.139037	0.0875398	0.0884241
AFF3	3.93722	5.60739	7.52719	6.63895	5.97469	3.53841	6.27056	5.65843
AFF4	14.1693	13.0931	13.9835	15.5086	19.2224	13.8404	23.3337	19.7868
AFF4-DT	0	0.54223	0.476019	0.409001	0	0	0	0.374754
AFG1L	4.42644	6.79971	6.26817	6.57509	6.5394	5.83408	7.38279	5.89875
AFG3L1P	7.92531	10.2327	5.70157	8.39194	7.33324	5.90026	11.6841	10.3673
AFG3L2	26.6081	30.3197	33.7056	31.3221	32.4201	26.9963	35.3105	32.2923
AFG3L2P1	0	0	0	0	0	0	0	0
AFM	0	0.0211649	0	0	0	0	0	0
AFMID	42.414	49.7208	43.8743	46.162	42.6401	43.7527	45.4162	52.4122
AFP	0.049	0.0221813	0	0	0	0	0	0
AFTPH	8.10271	8.53378	8.77825	8.95553	10.6704	7.87345	10.0636	10.1565
AFTPH-DT	0.0737978	0.0890859	0.956906	0.715887	0.212749	0.280485	0.0748398	0.0980072
AGA	16.1087	11.2639	17.3268	15.4861	17.8203	12.1807	19.6572	16.5162
AGA-DT	0.373423	0.0816945	0.388905	0.235726	0.176845	0.379645	0.113354	0.0427542
AGAP10P	0.0777592	0.273396	0	0.0963727	0.149401	0.140056	0.231559	0.106838
AGAP11	0.261935	0	0	2.75e-05	0.354274	0.187302	0.141018	0.155081
AGAP12P	10.4464	11.3542	11.538	0.0294499	10.8168	11.5772	13.8008	13.9646
AGAP13P	0	0.159058	0	0.617455	0.0300898	0.0389048	0.0345787	0.0504992
AGAP14P	1.12079	0.869188	0.453276	0.0305477	0.624219	0.77154	1.56898	1.31703
AGAP1	0.0804333	0.0596655	0	9.09301	0.0358702	0.065156	0.189435	0.163631
AGAP1-IT1	0.246693	0.16018	0.209104	0.456376	0.0934002	0.196285	0.163881	0
AGAP2	4.31829	4.44327	4.61975	3.36274	5.94683	2.769	4.02799	3.78388
AGAP2-AS1	9.07497	8.54624	8.92678	7.49347	8.89046	8.71338	6.83753	8.06295
AGAP3	67.0537	71.6315	75.1604	62.897	74.4105	79.6213	85.7682	84.4998
AGAP4	1.35002	2.32852	1.37747	2.43674	2.58571	1.29281	2.82478	3.39203
AGAP5	0.971281	2.04825	1.16144	2.30395	2.09872	2.07057	1.84535	2.34035
AGAP6	3.99523	2.93201	1.85826	2.22299	2.36546	2.68079	3.51612	3.85181
AGAP7P	0.0755385	0	0.0461261	0	0.226277	0	0.262191	0.151527
AGAP9	2.71107	3.72336	1.47031	2.43244	3.09661	2.67767	4.2873	4.69917
AGBL1	0.0683553	0.0173697	0	0	0	0.00401305	0	0
AGBL1-AS1	0	0	0	0	0	0	0	0
AGBL2	0	0.219475	0.0309592	0	0.0451182	0.0299227	0.0836962	0.0261416
AGBL3	2.12329	2.47776	1.60973	2.19711	3.58186	1.74005	3.17624	2.55303
AGBL4	0.0151258	0	0	0	0.0390418	0	0	0
AGBL4-IT1	0	0	0	0	0	0	0	0
AGBL5	67.593	65.9441	64.308	64.832	69.6635	66.7081	69.3602	63.8583
AGBL5-AS1	0	0.171476	0	0	0	0.606984	0.359056	0
AGBL5-IT1	0	0	0	0	0	0	0	0
AGER	1.84346	2.04924	1.26437	1.67829	1.99584	2.02814	2.60745	3.06134
AGFG1	39.2825	44.8357	43.9252	36.7746	40.4604	37.1834	38.5112	42.4253
AGFG2	5.63245	8.17464	7.32644	5.61133	8.90968	6.39872	7.14196	7.58567
AGGF1	9.91219	9.6148	10.9625	11.4381	11.2181	10.892	11.8719	12.127
AGGF1P10	0	0.0573521	0	0	0	0	0	0
AGGF1P1	0.104245	0.15668	0.203214	0.254519	0.230935	0.200451	0.174729	0.169654
AGGF1P2	0.250474	0.265247	0.761911	1.05658	0.536547	0.457388	0.634182	0.492762
AGGF1P3	0	0	0	0.171003	0	0.139961	0.124463	0.0407942
AGGF1P8	0	0	0	0	0	0	0	0
AGK	38.954	43.3053	40.7154	44.0089	44.3122	44.6873	49.4515	48.5007
AGK-DT	1.15121	0.787927	0.11571	0.201738	0.657623	0.53184	0.777548	0.667027
AGKP1	0	0	0	0	0	0	0	0
AGKP2	0	0	0	0	0	0	0	0
AGL	9.82558	10.4488	10.0981	10.8798	11.3287	10.2005	11.5025	11.9095
AGMAT	0.753208	0.846963	0.689417	0.892157	0.966894	0.827174	0.874799	0.725418
AGMO	0.0972834	0	0	0	0	0	0.096497	0
AGO1	6.69053	7.48078	7.63826	7.31651	7.8641	7.96271	8.78583	8.54779
AGO2	18.1988	15.6761	11.7998	13.9401	16.2347	15.8722	18.4166	19.0409
AGO3	5.37399	6.24867	5.67515	4.31803	5.19638	6.79527	5.54174	6.90024
AGO4	5.72618	3.12746	3.00476	2.58358	4.54338	2.04087	6.79535	6.78018
AGPAT1	82.4204	81.7046	84.84	82.1985	80.5228	82.4616	83.1581	79.7239
AGPAT2	28.6925	30.2766	33.8467	30.1287	29.586	28.4002	29.6062	28.7524
AGPAT3	29.9633	31.451	30.6291	30.5455	29.2176	28.1638	35.7248	32.5295
AGPAT4	11.1972	12.8643	11.0094	9.62262	10.8854	11.8692	13.3337	15.1183
AGPAT5	16.6642	17.4115	17.6295	21.1596	17.4898	15.404	16.4272	17.4366
AGPS	28.7023	31.8683	31.7629	34.2509	33.9914	34.8982	37.6455	40.5139
AGR2	0	0	0.10304	0	0	0	0	0
AGR3	0	0	0	0	0	0	0	0
AGRN	17.0541	16.6686	14.865	14.116	17.5929	17.6858	23.1692	19.4631
AGRP	0	0	0	0	0	0.147218	0	0
AGT	0.177234	0.218461	0.00592173	0.0254495	0.0382311	0.0558404	0	0.0437425
AGTPBP1	19.0302	19.5238	19.5884	20.6816	20.6768	19.5201	23.8329	22.6118
AGTR1	0.713897	0.56405	0.947505	0.788787	0.456358	0.734761	0.661435	1.30201
AGTRAP	46.5812	40.3573	44.795	45.0514	43.2606	44.6286	42.1577	45.3579
AGXT	0	0	0	0	0	0	0	0
AGXT2	0	0	0	0	0	0	0	0
AHCTF1	14.4791	13.4654	15.672	15.5468	15.6392	14.4468	19.0239	18.1636
AHCTF1P1	0.0566144	0.0510755	0.0537278	0.124435	0.0699884	0.0778924	0.110035	0.0476831
AHCY	331.893	310.544	290.581	280.93	296.359	286.935	281.287	287.867
AHCYL1	45.0369	45.2578	42.3503	45.0569	45.8448	41.3335	55.3351	55.6985
AHCYL2	6.63511	7.50505	6.98401	7.89955	8.19015	6.93161	9.05625	8.27586
AHCYP2	0	0	0	0	0.0408721	0	0	0
AHCYP3	0	0	0	0	0	0	0	0
AHCYP4	0	0	0	0	0	0	0	0
AHCYP5	0	0	0	0	0	0	0	0
AHCYP7	0	0	0	0	0	0	0	0
AHCYP8	0	0	0	0	0	0	0	0
AHDC1	5.63898	4.791	7.07264	4.78428	4.35129	5.03661	5.20643	5.54428
AHI1	7.65751	8.14022	7.23151	8.87207	8.51009	5.76353	9.23166	10.5497
AHI1-DT	0.566337	0.42273	0.345628	0.394161	0.244349	0.571452	0.321697	0.234981
AHNAK2	1.00482	1.1739	1.27409	1.00341	1.5916	1.22647	1.35394	1.73231
AHNAK	2.79667	3.59602	3.55803	3.58683	4.03369	3.11374	5.28381	4.89131
AHR	4.23661	4.30553	3.8131	3.59368	4.24032	2.90539	4.35368	5.45819
AHRR	3.28578	4.12408	3.47992	2.68305	4.84486	3.40224	5.01169	4.46012
AHSA1	292.398	300.082	289.09	293.562	314.342	288.514	309.957	307.491
AHSA2P	2.72712	2.95058	1.50147	2.32698	4.74909	1.92658	4.44365	3.75356
AHSG	0	0.0552267	0	0.0321613	0	0	0.156576	0
AHSP	0	0.637359	0.484985	1.98663	0.621275	0.649344	0	0.571963
AICDA	0.0180181	0.0325946	0	0.0187244	0	0.0205847	0	0.0359494
AIDA	36.3	36.8635	40.2161	40.2633	41.1791	41.1423	41.8431	45.1796
AIDAP1	0	0	0	0	0.14138	0	0	0
AIDAP2	0	0.109826	0.0171074	0.01548	0.0538838	0	0.0148635	0.0595115
AIF1	0	0	0	0.186012	0.130231	0	0	0
AIF1L	23.5392	25.9728	27.0616	26.4341	26.7563	26.0544	25.6707	26.6412
AIFM1	74.2924	77.7989	79.7962	75.8829	75.75	77.9798	81.3469	84.3829
AIFM1P1	0	0	0	0	0	0	0	0
AIFM2	1.52552	1.25138	0.950148	0.664373	1.08616	1.08571	1.27131	1.07548
AIFM3	0.141087	0	0	0	0	0	0.139407	0.128241
AIG1	63.7844	59.2292	60.8786	63.3893	55.4033	65.5277	58.0922	55.1724
AIG1P1	0	0	0	0	0	0	0	0
AIM2	0	0	0	0	0	0	0.0458458	0
AIMP1	40.7807	43.4415	47.1202	46.947	45.0303	40.803	44.7789	46.575
AIMP1P1	0	0	0	0	0	0	0	0
AIMP1P2	0	0	0	0	0	0	0	0
AIMP2	51.2955	50.9192	60.5739	53.4558	49.8106	54.8877	51.7795	49.6765
AIP	65.8846	67.8102	59.7513	58.9894	63.2132	66.3766	71.3868	73.0734
AIPL1	0.184115	0.170015	0	0	0.0242617	0	0.0245074	0.0223893
AIRE	0	0	0	0	0	0	0	0
AIRN	0	0	0	0	0	0	0	0
AJAP1	0	0	0	0	0	0	0	0
AJM1	0.628517	0.662414	0.425407	0.415565	0.588888	0.883469	0.650045	0.628269
AJUBA	8.11723	7.79415	14.3325	10.2146	7.82921	10.4787	6.34759	8.31477
AJUBA-DT	1.72514	1.4265	1.04476	1.88449	1.1218	0.808878	1.23007	0.953222
AK1	51.6282	51.1021	64.476	49.9153	51.2755	58.5166	52.3198	52.4544
AK2	375.946	378.892	362.111	351.6	385.243	387.897	381.203	377.245
AK2P2	0	0	0	0	0	0	0	0
AK3	13.6621	16.7786	14.4225	18.6103	17.412	15.1044	16.4306	18.6612
AK3P2	0	0	0	0	0	0	0	0
AK3P3	0.262963	0.320361	0.313656	0	0.653801	0.392569	0.523206	0.430212
AK3P5	0	0	0	0	0	0	0	0
AK4	50.3533	53.4476	48.6704	57.292	55.5892	57.222	61.0547	56.6867
AK4P1	0	0	0	0.204102	0	0	0.346733	0.215336
AK4P3	0.029733	0.0566527	0.03485	0.0313682	0.0342052	0.0364219	0.03203	0
AK4P4	0	0	0	0	0	0	0	0
AK4P5	0	0	0	0	0	0	0	0
AK4P6	0	0	0	0	0	0	0	0
AK5	1.68117	1.62987	2.83537	0.581997	2.00675	1.63853	2.21149	1.8865
AK6	47.7013	49.3675	45.0843	50.6985	53.8564	48.014	48.8172	52.2363
AK6P1	0	0	0	0	0	0	0	0
AK6P2	0	0	0	0	0	0	0	0
AK7	3.22535	3.18489	3.82397	2.62001	2.99909	2.00602	3.31101	3.35378
AK8	1.29357	1.01841	1.30191	0.994081	0.557293	0.875967	1.07586	1.52009
AK9	3.98456	3.18853	4.12954	3.63209	3.30329	4.1996	4.75343	5.49246
AKAIN1	0.123565	0	0	0	0	0	0	0.0294068
AKAP10	8.05634	9.06206	9.23579	7.6913	9.24402	8.31156	9.11302	10.203
AKAP11	5.59613	5.83178	6.04444	6.33973	6.39146	5.68823	7.29623	7.62354
AKAP12	14.1752	16.0585	18.373	18.0288	17.1439	16.3433	17.8459	18.6359
AKAP13	6.51971	6.69264	7.34623	8.52975	7.41873	6.19923	8.77899	8.40593
AKAP14	38.3013	0.185762	0.220684	0.0720579	0.184434	0	0	0
AKAP1	0.181791	41.7439	42.3768	42.9834	47.6958	47.3877	57.614	45.3463
AKAP17A	13.2765	16.5757	16.945	17.0885	14.6952	17.6046	16.0115	16.3197
AKAP17BP	0	0	0	0	0	0	0	0
AKAP1-DT	1.85525	2.42191	6.45861	4.5866	4.44645	3.08544	2.54878	3.28765
AKAP3	2.68735	1.56975	1.71436	1.83052	2.09988	1.6249	2.49256	1.96993
AKAP4	0	0	0	0	0	0	0	0
AKAP5	1.17581	1.34914	1.36359	1.27597	1.21622	1.03508	1.49819	1.28068
AKAP6	0.755365	0.641432	1.15188	0.460252	0.636748	0.559987	0.822973	0.906734
AKAP7	3.00168	4.12101	3.63278	3.66652	2.64456	2.88028	3.70408	2.88851
AKAP8	11.7682	13.1317	10.6068	10.4551	12.7696	13.0375	13.7799	13.1635
AKAP8L	49.8092	52.6728	43.0341	39.8423	45.8444	48.8269	48.2753	53.1082
AKAP8P1	0	0	0	0	0	0	0	0
AKAP9	4.90649	5.26682	5.21337	5.76108	5.88788	5.1512	6.81008	7.18687
AKIP1	22.1255	18.9329	18.2315	20.3714	18.6948	17.7073	24.4904	17.7894
AKIRIN1	62.1103	60.0212	59.1338	68.4634	70.2014	65.9734	69.3971	68.147
AKIRIN1P1	0	0	0	0	0	0	0	0
AKIRIN1P2	0	0	0	0	0	0	0	0
AKIRIN2	47.7506	50.8608	48.5251	53.4377	52.7363	54.869	49.9473	51.2534
AKIRIN2P1	0	0	0	0	0	0	0	0
AKNA	2.67582	3.78038	4.26456	4.03277	3.93816	4.20515	3.03114	3.00436
AKNAD1	0	0.0156526	0	0	0.0561556	0	0	0
AKR1A1	67.722	64.8684	62.9975	63.0325	59.5778	59.6935	62.2548	61.5462
AKR1B10	0	0	0	0	0	0	0	0.153842
AKR1B10P1	0	0	0	0	0	0	0	0
AKR1B10P2	0	0	0	0	0	0	0	0
AKR1B1	187.267	181.173	202.736	190.755	179.747	184.16	180.781	180.209
AKR1B15	0.0234846	0.0663957	0	0.0488164	0.0761854	0.133932	0.0714728	0
AKR1B1P1	0.0547194	0	0	0	0	0	0	0
AKR1B1P2	0	0	0	0	0	0	0	0
AKR1B1P3	0	0	0	0	0	0	0	0
AKR1B1P4	0	0	0	0	0	0	0	0
AKR1B1P5	0	0	0	0	0	0	0	0
AKR1B1P6	0	0	0	0	0	0	0	0
AKR1B1P7	0	0	0	0	0	0	0	0
AKR1B1P8	0	0	0	0	0	0	0	0
AKR1C1	0.0172923	0.0120607	0	0	0	0	0	0
AKR1C2	0	0.184851	0	0.105195	0	0.112627	0.193273	0
AKR1C3	0	0.174534	0	0	0	0.155363	0	0.0912031
AKR1C4	0	0	0	0	0	0.0952183	0	0
AKR1C5P	0	0	0	0	0	0	0	0
AKR1C6P	0	0	0	0	0	0	0	0
AKR1C7P	0	0	0	0	0	0	0	0
AKR1C8P	0	0	0	0	0	0	0	0
AKR1D1	0.351922	0.0749979	0.0488512	0.0429588	0.0444928	0	0	0
AKR1D1P1	0	0	0	0	0	0	0	0
AKR1E2	0	0	0	0	0	0	0	0
AKR7A2	52.9309	51.8739	53.1739	55.6579	50.6082	52.5154	53.091	50.9877
AKR7A2P1	0	0	0	0	0	0	0	0.057095
AKR7A2P2	0	0	0	0	0	0	0	0
AKR7A3	0.246413	0.260708	0.145691	0.0853362	0.309364	0.0466468	0.414407	0.181501
AKR7L	0.222134	0.294531	0.45281	0.146855	0.346039	0.227482	0.286806	0.224439
AKT1	67.3489	66.7257	65.3357	59.5964	60.89	63.8661	71.2717	68.9552
AKT1S1	65.9958	70.1395	72.2052	67.2006	66.8606	74.4964	74.2777	66.8725
AKT2	78.6553	88.2434	85.6165	72.6903	88.7565	89.998	103.829	95.4586
AKT3	28.0422	33.8684	31.0547	35.6799	37.8661	32.0541	42.303	41.6116
AKT3-IT1	0	0	0	0	0	0	0	0
AKTIP	10.0133	10.8761	10.5867	10.5025	15.3189	15.2968	14.7606	16.3402
ALAD	8.83218	9.03171	7.5325	7.4255	8.75226	9.34565	10.9075	11.3814
ALAS1	48.2004	46.3726	41.7061	41.09	40.3769	40.2706	44.1422	43.108
ALAS2	0	0	0	0	0	0	0	0
ALB	0.205868	0.232547	0	0.0861144	0.127359	0	0	0.0317809
ALCAM	28.89	29.6884	30.3486	30.6109	33.1348	30.992	34.6363	35.0646
ALDH16A1	10.9316	14.8922	10.3755	10.5857	11.5094	13.4146	13.8685	11.8273
ALDH18A1	104.479	118.451	139.838	130.178	132.905	125.296	133.141	130.11
ALDH1A1	0.0221734	0.274636	0.15708	0.141324	0.167893	0.0506015	0.13244	0.326119
ALDH1A2	67.1505	68.6166	70.4068	70.5794	72.4193	70.9358	81.9262	78.7772
ALDH1A2-AS1	0	0.0556872	0	0.12729	0	0.0690094	0.061358	0.0604148
ALDH1A3	2.82034	3.73447	3.59736	2.46452	4.07287	2.85869	4.25039	3.99052
ALDH1A3-AS1	0.0121123	0.0109461	0	0	0	0.0138632	0	0
ALDH1B1	39.3535	38.1922	44.1212	41.4407	41.0835	40.6088	38.9224	41.2222
ALDH1L1	0.484413	0.695028	0.424608	0.680759	0.649745	0.279311	0.539231	0.535569
ALDH1L1-AS1	0	0	0	0	0	0	0	0
ALDH1L1-AS2	0.061992	0.0358399	0.024341	0.0205841	0.0223598	0	0.020981	0.0395015
ALDH1L2	8.62082	9.29532	8.52797	10.3617	11.453	10.1484	11.9836	11.3227
ALDH2	30.6895	32.2209	31.352	28.8932	32.7455	28.9366	35.0021	33.4501
ALDH3A1	0.644188	0.596002	0.480391	0.449555	0.667651	0.629932	0.82414	0.819259
ALDH3A2	35.398	33.4977	42.0474	42.0668	37.6822	35.9194	41.5843	41.6702
ALDH3B1	0.325256	0.0608323	0.114041	0.083508	0.0856128	0.0369191	0.133253	0.0981406
ALDH3B2	0	0	0	0	0	0	0	0
ALDH4A1	8.23638	8.43183	7.59602	7.10619	8.46749	9.01318	9.49837	7.9284
ALDH5A1	10.6952	12.3237	12.3768	12.7903	11.7739	12.4292	13.0672	12.8975
ALDH6A1	11.6516	11.6552	13.1664	11.814	11.6903	12.3099	13.971	11.5777
ALDH7A1	66.1788	60.318	59.604	64.1894	64.2552	62.3393	73.9217	75.5606
ALDH7A1P1	0.0948924	0	0	0	0	0	0	0
ALDH8A1	1.41348	1.49869	0.231869	0.273322	1.1758	1.22916	1.09031	0.72192
ALDH9A1	55.951	58.0112	61.6252	59.3614	57.2015	57.0266	60.6297	59.4458
ALDOA	1398.24	1379.4	1417.54	1328.91	1395.34	1391.1	1473.83	1464.14
ALDOAP1	0	0	0	0.0491823	0	0	0.0476313	0.0937096
ALDOAP2	0	0	0	0	0	0	0	0
ALDOB	0	0.0451902	0.0589738	0	0	0	0	0
ALDOC	17.5587	15.8287	13.7588	15.3973	16.1968	14.6071	19.9777	18.5037
ALG10	5.45767	6.64513	3.90937	5.52337	6.0654	4.97827	5.53713	5.43763
ALG10B	2.88045	4.00987	3.63369	4.80331	3.36863	3.58436	4.31886	4.88452
ALG11	13.6812	10.5245	10.3981	11.5611	11.6607	11.5758	13.2643	11.4861
ALG1	9.84943	13.2234	15.3369	15.8543	12.3151	14.1904	13.2116	12.69
ALG12	13.5484	14.6156	14.4935	15.0523	13.7437	13.7535	17.2761	16.6533
ALG13	46.1709	39.629	45.6676	37.8827	45.0472	41.9219	55.2946	52.6669
ALG13-AS1	0	0	0	0	2.43805	0.850035	1.48357	0
ALG14	10.8562	10.372	12.36	10.023	14.0514	12.4844	11.7037	7.48432
ALG14-AS1	0.0463651	0	0	0	0	0.0525275	0	0
ALG1L10P	0	0	0	0	0	0	0	0
ALG1L11P	0	0.144392	0	0	0	0	0	0
ALG1L12P	0	0	0	0	0	0	0	0
ALG1L13P	0.163149	0.0499431	0.155142	0.0404031	0.0478084	0.0350342	0	0
ALG1L14P	0	0	0	0	0	0	0	0
ALG1L15P	0	0	0	0	0	0	0	0
ALG1L2	0	0.0988606	0	0	0.228869	0.120094	0.320066	0.105415
ALG1L	0	0	0	0	0	0	0	0
ALG1L3P	0	0	0	0	0	5.97046	0	0
ALG1L5P	0.0734282	0	0	6.42284	0	0	6.4018	6.97083
ALG1L6P	0	0	7.03828	0	7.83478	0	0	0
ALG1L7P	8.8724	8.43943	0	0	0	0	0	0
ALG1L9P	0.17818	0.117513	0.305965	0.101091	0.388004	0.361864	0.615311	0.27706
ALG2	15.8602	15.073	20.4914	20.8334	17.35	16.7388	16.9192	17.6104
ALG3	44.657	46.5233	55.4221	49.7424	47.8326	43.1442	46.3118	44.4347
ALG3P1	0	0	0	0	0	0	0	0
ALG5	41.0404	43.0981	40.165	42.1198	42.0408	36.5119	41.3375	40.6817
ALG6	27.2495	30.3054	33.7812	34.6327	29.2509	28.1817	29.888	29.9241
ALG8	58.0801	60.7967	62.6064	63.6668	59.2501	57.9071	55.0398	55.1425
ALG9	12.5264	15.8729	16.7843	16.6089	13.8746	13.4686	18.0513	14.6159
ALG9-IT1	0	0	0	0	0	0	0	0
ALK	0	0.0164715	0	0	0.0291063	0	0	0
ALKAL1	11.5505	16.4689	13.1399	16.281	14.613	14.5313	21.7071	15.4312
ALKAL2	0.1225	0.0681425	0.235935	0.0702239	0.0798458	0	0.223887	0.151897
ALKBH1	14.8958	15.6629	15.3911	14.8273	14.0067	13.3914	13.4673	14.577
ALKBH2	42.7128	42.8984	43.0761	42.2508	41.1622	43.9291	37.8659	37.3895
ALKBH3	23.1941	25.0464	32.7239	29.714	30.5138	30.0659	30.7441	31.4882
ALKBH3-AS1	0	0	0	0	0	0	0	0
ALKBH4	14.9053	14.2718	14.2162	15.0325	13.8839	14.9979	14.9826	13.7453
ALKBH5	62.7126	70.2819	72.9735	72.9689	68.1885	65.4591	66.8231	71.3037
ALKBH6	11.4988	11.6569	8.89921	11.0846	9.604	8.85324	10.6565	11.0138
ALKBH7	38.3417	34.5283	32.1606	30.5433	32.2537	38.8531	37.4089	32.1308
ALKBH8	5.65678	7.37885	7.09157	7.1808	6.70887	7.34736	6.82785	7.62259
ALLC	0.447871	0.602378	0.198868	0.0926934	0.218039	0.0766119	0.136267	0.440721
ALMS1	6.23836	7.04596	6.68122	7.52086	8.12	7.36119	9.55731	7.70077
ALMS1-IT1	0.662094	0.479375	0.416057	0.619301	0.549083	0.480401	1.38872	0.901817
ALMS1P1	0.0243515	0.0341444	0.0136715	0.012086	0.163877	0.119206	0.0355091	0.169918
ALOX12	0	0	0	0	0	0	0	0
ALOX12-AS1	3.09971	1.92703	3.29554	2.58664	3.88169	2.65553	3.38607	3.11271
ALOX12B	0.182851	0.369401	0.250371	0.225535	0.410037	0.138467	0.32889	0.458649
ALOX12P1	0	0	0	0	0	0.0459508	0	0
ALOX12P2	0	0	0.0120816	0.279229	0.135941	0.0274492	0	0
ALOX15	0.430955	0.0763335	0.0743289	0.0701657	0.0914991	0.0192912	0.0640572	0.188065
ALOX15B	0.0700816	0.07923	0.0618787	0.0728281	0.0666164	0.120115	0.0890316	0.104882
ALOX15P1	0.563677	0.211328	0.0432639	0.294153	0.24365	0.215948	0.335868	0.470354
ALOX15P2	0	0	0	0	0	0	0	0
ALOX5	0.384489	0.485679	0.518524	0.742302	0.196666	0.54972	0.561547	0.672259
ALOX5AP	0.0616207	0	0	0	0.0660474	0.0695007	0.185384	0.121693
ALOXE3	0.869831	0.568605	0.850332	0.576905	0.654849	0.486945	0.930855	0.819242
ALOXE3P1	0	0.0342494	0	0	0	0	0	0
ALPG	0.036753	0.0498671	0.0216375	0	0	0.0839678	0.0186715	0.0366614
ALPI	0	0	0	0	0	0	0	0
ALPK1	2.68402	3.03388	2.08819	2.86093	2.66265	1.91138	2.34954	3.31738
ALPK2	0.191089	0.115914	0.0771448	0.0121668	0.172254	0.0424326	0.0499761	0.0490572
ALPK3	0.0802741	0.126882	0.0148859	0.14387	0.0367143	0.0290798	0.0732948	0.133863
ALPL	2.82361	3.1137	3.06502	3.0326	2.56768	2.55466	3.32379	2.98247
ALPP	0.0330129	0	0	0	0	0	0	0
ALS2	9.54855	10.6917	8.52782	10.4621	11.517	10.0764	12.8661	12.2634
ALS2CL	0.234258	0.213232	0.0458532	0.26655	0.468653	0.244911	0.253702	0.494811
ALX1	7.52177	6.38756	8.40714	7.8583	7.59168	7.66571	6.74267	8.56884
ALX3	0	0	0	0	0	0	0	0
ALX4	3.40891	3.54911	4.03306	3.50988	3.62506	4.07331	3.97481	3.97597
ALYREF	136.298	140.031	135.557	135.17	137.478	145.307	135.061	130.213
AMACR	5.85207	5.59859	7.18172	7.00863	7.36499	5.91065	7.5515	6.42937
AMBN	0.637819	0.708084	0.603547	0.459689	0.478302	0.398299	0.419501	0.697662
AMBP	0	0	0	0	0	0	0	0
AMBRA1	14.7849	16.0359	14.0363	11.2936	11.9235	12.3278	13.9485	13.8429
AMD1	75.4239	80.4802	82.9718	80.5224	90.9517	82.7182	102.067	97.296
AMD1P1	0	0	0.067858	0	0	0	0	0
AMD1P2	0	0	0	0	0	0	0	0
AMD1P3	0.260855	0.0474263	0.123798	0.119357	0	0	0.262462	0.103529
AMD1P4	0	0	0.0861839	0	0	0	0	0
AMDHD1	2.69963	4.38355	2.22006	2.17902	2.0671	2.92627	1.38065	3.08108
AMDHD2	4.56385	4.93884	6.99181	4.18136	5.26248	4.46817	5.21452	4.72957
AMELX	1.06667	1.32053	0.181356	0.158615	0.325562	0.171162	0.15213	0.224943
AMER1	3.33511	3.80275	4.02132	3.93873	4.08807	3.68509	4.31484	4.05323
AMER2	0.0215162	0.0196047	0.0606478	0.0312939	0.0420682	0.0394907	0.0395349	0.0215344
AMER3	0.0141832	0.0512745	0.041665	0	0.107521	0.0333537	0.0144609	0
AMFR	51.8963	45.023	41.0497	40.2804	47.8908	54.587	55.9642	48.9502
AMH	9.65996	14.9742	6.92433	7.54609	8.49963	9.908	12.2587	10.2364
AMHR2	1.22286	0.884809	1.20814	1.25292	1.80764	1.58201	1.48759	0.894829
AMIGO1	2.07346	1.99266	2.83719	2.21952	2.50573	2.46158	2.74817	2.06713
AMIGO2	1.01866	1.21175	1.05967	1.21342	1.29934	1.14463	1.22968	1.13675
AMIGO3	0.00075822	0.946861	3.38e-08	0	3.73e-07	0.34881	1.21e-07	0.0034368
AMMECR1	7.46117	8.11944	9.21987	8.97134	9.20075	8.92443	9.86694	10.014
AMMECR1-IT1	0	0	0	0	0	0	0	0
AMMECR1L	11.7145	12.609	12.5172	12.7914	13.5042	12.2953	12.2273	13.8363
AMMECR1LP1	0	0.0584875	0.0762605	0	0.137593	0	0	0
AMN	0.0327837	0	0	0	0	0	0.0166651	0
AMN1	9.20284	7.99296	7.63582	9.40729	9.21998	7.2339	8.38765	11.1117
AMOT	85.0233	93.7883	94.035	94.3211	92.4616	94.4348	107.47	93.9398
AMOTL1	12.9423	13.4226	14.4181	14.4211	13.9278	13.0205	15.6791	15.7319
AMOTL2	5.07916	5.84941	5.13073	6.49005	7.38285	7.42829	7.12748	6.49985
AMPD1	0	0.533886	0.0331179	0.0400367	0.146303	0	0.20522	0.18426
AMPD2	21.6257	21.8338	22.1665	23.7602	27.3366	23.9603	29.9341	27.6791
AMPD3	0.31756	0.335315	0.367917	0.328533	0.395352	0.610586	0.583437	0.54539
AMPH	3.71259	4.4348	4.59027	3.97241	4.19828	4.03242	5.33854	4.2093
AMT	0.145618	0.13375	0.510649	0.199253	0.127194	0	0.200251	0.054547
AMTN	0	0	0	0	0	0	0	0
AMY1A	0	0	0	0	0	0	0	0
AMY1B	0	0	0	0	0	0	0	0
AMY1C	0	0	0	0	0	0	0	0
AMY2A	0.0403416	0	0	0	0	0	0.0119967	0
AMY2B	0.201708	0.245089	0.180235	0.087825	0.544922	0.442527	0.507478	0.391525
AMYP1	0	0.0544086	0	0	0	0	0	0
AMZ1	0.0403027	0.0181993	0.0355051	0.0471041	0.0328273	0.0462219	0.0617347	0
AMZ2	121.156	118.975	106.874	119.409	118.382	119.329	125.541	113.086
AMZ2P1	17.2165	17.1212	12.9886	15.9942	15.4902	12.294	17.7367	16.3954
AMZ2P2	0	0	0	0	0	0	0	0
ANAPC10	22.1453	20.8471	22.0792	20.7338	22.3775	21.1162	21.1103	22.814
ANAPC10P1	0	0	0	0	0	0	0	0
ANAPC11	109.205	109.569	120.591	126.673	105.775	111.636	102.939	98.9568
ANAPC1	19.1335	24.3587	22.5831	25.3099	20.3014	20.6695	25.8777	24.8509
ANAPC13	42.0047	43.3367	49.0448	47.9194	49.905	47.072	47.6289	46.9926
ANAPC15	58.1247	60.7096	65.3267	60.2163	58.2594	62.3782	63.9142	59.0847
ANAPC15P2	0	0	0	0	0	0	0	0
ANAPC16	51.4559	55.5245	62.7773	63.3071	61.6117	60.8626	67.0582	68.9819
ANAPC1P1	0	0.0464438	0	0	0	0.0326889	0.117817	0
ANAPC1P2	13.1392	14.8089	12.2572	12.3051	16.6626	13.0698	15.5296	18.1706
ANAPC1P3	0	0.00127014	0	0	0	0	0	0
ANAPC1P4	0	0	0	0	0	0.518124	0.608185	0
ANAPC1P5	0	0	0	0	0	0	0	0
ANAPC1P6	0	0	0	0	0	0	0	0
ANAPC2	12.3937	15.3661	12.6244	12.58	15.7662	12.5817	17.1047	15.1557
ANAPC4	8.44741	7.45815	9.3624	9.53129	9.93588	7.05259	9.65057	9.42799
ANAPC5	107.054	110.122	113.937	114.726	106.072	103.15	111.478	106.271
ANAPC7	50.7197	50.0892	50.5844	50.5268	51.2386	46.6067	52.0049	50.0582
ANG	3.80686	3.74784	4.0005	4.04407	4.44538	5.68784	3.99286	5.36975
ANGEL1	14.8278	17.6387	16.358	17.0796	16.1769	15.3733	16.3727	17.4611
ANGEL2	16.1793	16.5278	16.7787	17.3285	17.7847	16.6678	17.9058	15.8334
ANGPT1	0.134122	0.0189583	0.111983	0.0545052	0.238937	0.107732	0.0638741	0.198406
ANGPT2	0.0330312	0.0138446	0	0.137351	0.0336003	0	0.0153404	0
ANGPT4	0.00941747	0	0	0	0	0	0.00959497	0.00941399
ANGPTL1	0.23949	0.255694	0.16609	0.209356	0.196206	0.418001	0.0409143	0.23332
ANGPTL2	0	0.0117694	0	0	0	0	0	0.0176983
ANGPTL3	0	0	0	0	0	0	0	0
ANGPTL4	0.516724	0.100931	0	0.0579097	0	0.170714	0.377403	0.484098
ANGPTL5	0	0	0	0	0	0	0	0
ANGPTL6	0.21858	0.312369	0.0938587	0.193045	0.231738	0.345629	0.21513	0.426921
ANGPTL7	0	0	0	0	0	0	0	0
ANGPTL8	0.167666	0	0	0	0	0	0.128434	0
ANHX	0	0	0	0	0	0	0	0
ANK1	2.12989	2.00813	1.6177	1.28342	2.83318	1.33808	2.02975	2.47866
ANK2	3.79459	4.21442	4.00901	6.05013	4.20617	4.03243	5.39596	5.97875
ANK2-AS1	0	0	0	0	0	0	0	0
ANK3	12.0765	10.1382	9.73895	9.94478	11.4602	9.63827	14.235	11.9934
ANK3-DT	0.166388	0	0	0	0	0	0.485075	0
ANKAR	1.91482	1.64948	1.01914	0.663047	0.913867	0.703088	1.18878	1.30787
ANKDD1A	0.776393	0.387901	0.889761	0.628581	0.981768	1.03021	0.630966	0.531428
ANKDD1B	0.241471	0.136536	0	0.0884126	0.0888999	0	0.0759897	0.10214
ANKEF1	2.76264	2.74756	2.87185	2.31397	2.52444	2.47049	2.82226	3.005
ANKFN1	0.0267181	0.0241973	0.0695617	0.0610064	0.0204771	0.0216052	0	0.0858688
ANKFY1	12.7985	14.068	13.2488	12.8268	15.718	13.3343	16.4926	16.7431
ANKH	25.5291	23.6556	27.6805	22.9568	23.8863	28.158	25.8039	26.4548
ANKHD1	34.9356	46.588	34.9622	39.2725	38.8592	33.4869	51.7609	47.8804
ANKHD1-DT	1.49046	1.52498	5.28498	5.3262	3.12307	2.41806	2.13145	2.7812
ANKHD1-EIF4EBP3	11.1734	11.9021	11.539	8.75806	9.64488	11.3746	11.5461	10.2944
ANKH-DT	0	0	0.506308	0	0	0	0	0.198364
ANKIB1	8.16321	10.7219	9.52847	9.48957	9.98002	11.3547	16.2728	12.7951
ANKK1	0.0190826	0	0.0210796	0	0	0	0.145126	0.0178616
ANKLE1	0.50748	0.124281	0.373927	0.199134	0.133121	0.39191	0.308465	0.548562
ANKLE2	29.336	29.4201	26.6721	27.1927	26.9413	24.0851	37.8384	32.3395
ANKMY1	3.74274	3.33577	3.42436	4.08565	3.18166	5.6729	5.85108	4.48409
ANKMY2	11.0439	8.24258	10.821	9.9782	10.6233	9.8164	11.3195	12.2082
ANKRA2	10.9261	10.1951	10.2521	12.6776	13.4855	12.0244	13.6297	12.1864
ANKRD10	23.5124	0.16727	0.0933412	0.137129	0.114054	0.120281	0.160465	0.288977
ANKRD1	0.290249	23.1123	15.2951	39.8118	40.6695	20.1042	45.5999	52.867
ANKRD10-IT1	0.821585	0.873304	2.19668	0.712439	0.879204	0.92482	0.959203	1.48488
ANKRD11	35.1508	41.1677	35.25	34.1641	39.9965	37.4276	41.8617	36.2468
ANKRD11P1	0	0	0	0	0	0	0	0
ANKRD11P2	0	0	0	0	0	0	0	0
ANKRD12	2.61521	2.78621	2.4583	2.44272	3.20882	2.79505	3.76664	3.54584
ANKRD13A	12.5175	12.7298	9.81802	10.7452	11.7338	11.9892	14.7706	14.1779
ANKRD13B	15.3171	16.3976	17.1719	18.6327	14.5442	15.4847	16.3584	19.2265
ANKRD13C	14.1276	15.4954	13.8077	13.0049	15.8001	15.7262	17.4323	18.58
ANKRD13D	8.37605	8.75178	6.08387	6.87457	8.44599	7.75532	10.4454	9.39086
ANKRD16	4.44743	5.58886	6.12406	4.57496	5.46776	5.41606	5.72608	5.27848
ANKRD17	28.0802	32.3305	30.4214	29.5144	29.7063	28.5234	35.1158	36.1233
ANKRD17-DT	0.168034	0.460384	0.400573	0.437385	0.537582	0.282499	0.33469	0
ANKRD18A	3.41365	2.34909	3.28689	4.41113	4.06819	2.38828	3.87184	4.63775
ANKRD18B	3.01425	3.96377	5.00789	4.91024	4.75267	3.47703	4.74582	4.32816
ANKRD18CP	0.289686	0.275436	0.107141	0.189899	0.284283	0.264046	0.325085	0.212805
ANKRD18DP	0.152389	0.491873	0.242557	0.267454	0.0847053	0.0974161	0.378864	0.412405
ANKRD18EP	0	0	0	0	0	0	0	0
ANKRD19P	2.12472	1.96396	1.47592	3.26809	2.8159	2.1763	3.95471	3.10986
ANKRD2	0.0363045	0	0	0.0495114	0	0.0539201	0.0432221	0.188665
ANKRD20A1	0.365957	0.122843	0.0798497	0.132467	0.438825	0.279165	0	0.449146
ANKRD20A10P	0	0	0	0	0	0	0	0
ANKRD20A11P	0.0573791	0	0	0.0486386	0	5.12e-06	7.03e-10	0.0567147
ANKRD20A17P	0	0	0	0.145094	0.0398155	0.031826	0.0420253	0
ANKRD20A18P	0	0	0.490054	0	0.286135	0.14992	0.266272	0.263598
ANKRD20A19P	0	0.0384276	0	0.0247274	0	0	0.0224071	0.0162092
ANKRD20A21P	0	0	0	0	0	0	0	0.0249081
ANKRD20A2P	0.340417	0.0683202	0.164317	0.0819465	0.0599939	0.0755657	0.115094	0.153904
ANKRD20A3P	0.0413346	0.358718	0.035571	0.43072	0.0445201	0.385975	0.161575	0.41861
ANKRD20A4P	0.540713	0.3842	0.143792	0.171851	0.124727	0.240335	0.386009	0.266533
ANKRD20A5P	0.73236	1.27781	1.61367	0.844161	1.76581	1.82059	1.29696	1.72828
ANKRD20A7P	0.0345986	0.0156455	0.0731854	0.0452271	0.0562011	0.0352875	0.154813	0.0616743
ANKRD20A8P	0.0413784	0.0564405	0.0244678	0.0496711	0.0916229	0.084451	0.0269224	0.0262176
ANKRD20A9P	0	0.0137293	0	0	0	0.0173578	0	0
ANKRD22	0	0	0	0	0	0	0.150585	0
ANKRD23	0.422478	0.702693	0.308707	0.305758	0.848085	1.02842	1.01614	1.26092
ANKRD24	0.290393	0.51433	0.336147	0.458054	0.255122	0.20707	0.617476	0.253143
ANKRD26	2.94844	4.00321	3.88797	3.80258	4.13536	4.45424	5.45246	5.14492
ANKRD26P1	0.231529	0.574911	0.138114	0.0677573	0.121983	0.32664	0.167958	0.14054
ANKRD26P2	0	0	0	0	0	0	0	0
ANKRD26P3	0	0	0	0	0	0	0.0122057	0
ANKRD26P4	0	0	0	0	0	0	0	0.0545354
ANKRD27	14.1627	15.6053	14.5494	14.7388	13.0273	12.8729	15.9397	14.7686
ANKRD28	11.7801	12.0177	11.7023	13.1503	14.7785	12.7971	13.6141	15.6035
ANKRD29	3.97182	4.44231	5.10864	4.95416	3.93356	5.36857	4.9431	5.87458
ANKRD30A	0	0	0	0	0	0	0	0
ANKRD30B	0	0	0	0	0.00894532	0	0	0.0130724
ANKRD30BL	0.0138266	0.0249968	0	0	0.0149852	0.0158158	0.0140681	0.013807
ANKRD30BP1	0	0	0	0	0	0	0	0
ANKRD30BP2	0	0	0	0	0	0	0.00701815	0.0137757
ANKRD30BP3	0	0	0	0.0496227	0	0	0.048053	0
ANKRD31	0.118069	0.161247	0.119375	0.0805751	0.0866408	0.124748	0.162755	0.224282
ANKRD33	0	0	0	0	0	0	0	0
ANKRD33B	1.37997	1.5742	1.55471	1.53007	1.54081	1.48727	1.62615	1.85377
ANKRD33B-AS1	0	0	0	0	0	0	0	0
ANKRD34A	3.32829	3.94618	4.77559	3.92992	3.77638	2.88024	3.25614	3.23254
ANKRD34B	1.51491	2.194	1.32545	1.79982	2.9586	2.70993	2.52745	2.31237
ANKRD34C	0.0398915	0.0288229	0	0	0	0	0	0.00797808
ANKRD34C-AS1	0.0524815	0	0.0101706	0.0227198	0.0990801	0.0197969	0.0593082	0.0414433
ANKRD35	0	0	0.0343248	0.0151565	0	0.0166806	0.0136011	0.0145626
ANKRD36	1.2113	1.78638	1.53427	1.56078	1.90624	1.54522	2.00285	1.60921
ANKRD36B	1.04004	1.13944	0.586147	0.697349	0.82453	1.01788	1.19245	1.43531
ANKRD36BP1	0	0.0240606	0	0	0	0	0	0
ANKRD36BP2	0.23085	0.107376	0.242493	0.337822	0.337223	0.264356	0.284571	0.691321
ANKRD36C	1.59372	1.5346	0.765873	2.23272	1.74732	1.01315	1.44255	1.44861
ANKRD37	5.06094	3.75773	3.78589	4.19285	4.22526	2.68345	4.32429	4.40873
ANKRD39	12.1751	13.476	11.5543	12.3991	12.2572	12.1538	11.8036	12.3535
ANKRD40	18.2796	18.8965	20.3806	21.5011	20.5339	20.66	21.3999	22.1115
ANKRD40CL	0	0.0593	0	0	0	0	0	0.0642795
ANKRD42	2.84656	3.19081	3.08041	4.21912	3.7625	3.08894	4.08716	4.54395
ANKRD42-DT	3.29399	3.05301	4.60697	5.04642	1.90039	3.69483	2.05738	3.9825
ANKRD44	1.29089	1.08181	4.72024	1.41156	1.70105	2.51488	2.65423	0.813382
ANKRD44-AS1	0	0	0	0	0	0	0	0
ANKRD44-DT	0	0	0	0.162228	0.163165	0	0.151623	0.450892
ANKRD44-IT1	0	0	0	0	0.102736	0	0.0481062	0.094647
ANKRD45	0	0.0929626	0	0.0178032	0.0320721	0.142369	0.0496837	0.0170943
ANKRD46	18.8551	19.8832	24.1127	22.3747	21.7083	22.2722	25.1871	21.7356
ANKRD49	10.7711	11.4919	11.238	12.7528	10.6315	11.7605	12.7159	11.9625
ANKRD49P1	0.0794655	0	0	0.248177	0.169654	0.0891772	0	0
ANKRD49P2	0	0	0	0	0	0	0	0
ANKRD49P3	0	0	0	0	0	0	0	0
ANKRD50	5.07953	4.64651	4.96876	5.14636	5.05219	4.50078	6.47222	5.64501
ANKRD52	17.5741	17.1439	18.3633	15.206	17.0695	16.5	20.2602	19.2262
ANKRD53	0.0260946	0.192303	0.100827	0.11476	0.116744	0.158137	0	0.0567048
ANKRD54	23.7909	23.646	23.4066	23.7809	22.6945	24.8874	26.1173	24.8008
ANKRD54P1	0	0	0	0	0	0	0	0
ANKRD55	0	0	0.0255506	0	0	0	0	0
ANKRD60	0	0	0.0464662	0.0136945	0.0286019	0	0	0.0131846
ANKRD61	0.10252	0.185899	0.121059	0.106578	0.331754	0.233129	0.207328	0.0679219
ANKRD62	0	0	0	0	0	0	0.0118622	0.0232806
ANKRD62P1	0	0	0	0	0	0	0	0
ANKRD62P1-PARP4P3	0	0	0	0	0	0	0	0
ANKRD63	0.357784	0.408261	0.387387	0.489129	0.510744	0.49607	0.422085	0.44236
ANKRD65	3.765	0.0795181	0.034516	0	0.063188	0.0333127	0.0611852	0.0847542
ANKRD65-AS1	0.0292564	5.8469	5.36361	0	5.39523	5.16267	5.59658	0
ANKRD66	0	0	0	0	0	0	0	0
ANKRD6	0	0	0	6.01162	0	0	0	6.65919
ANKRD7	2.30107	1.29224	1.04622	1.42859	1.20649	0.907962	1.59466	2.15626
ANKRD9	4.77446	6.03898	7.19364	7.53959	6.98494	7.5304	7.31857	6.51754
ANKS1A	11.4299	12.759	11.7594	11.9624	11.3861	11.3398	15.3689	14.2064
ANKS1B	0.405155	0.894606	1.3254	0.553096	0.736687	0.931313	0.361336	0.916328
ANKS3	6.31155	6.57577	3.2195	5.52296	4.31899	5.15203	6.50087	5.03224
ANKS4B	0	0	0	0	0.0149524	0	0	0.010261
ANKS6	26.1421	25.5082	28.2359	25.5002	27.2627	24.0517	30.3738	26.8854
ANKUB1	0.0666403	0	0.23749	0	0.0701415	0.0703252	0.0211239	0.109119
ANKZF1	15.5681	16.0181	14.0481	15.0632	20.075	18.8307	20.1713	19.1638
ANLN	36.3243	35.1702	33.7422	39.0579	45.0728	36.3354	42.479	46.1747
ANO1	0.0630038	0.113883	0.0108656	0.0130931	0.206526	0.0317629	0.202073	0.11177
ANO10	20.0794	22.7614	23.844	23.7999	22.9995	26.5839	24.2283	26.881
ANO2	0	0.0843101	0	0.181375	0	0.0557638	0.106952	0.0243383
ANO3	0	0	0	0	0	0	0.0147166	0.12486
ANO3-AS1	0	0	0	0.0716865	0	0.0783961	0	0
ANO4	0.620506	0.686946	0.643403	0.527158	0.628157	0.756747	0.347117	0.579271
ANO5	6.35457	5.50446	7.31628	8.17951	6.65165	6.13358	7.56914	7.72218
ANO6	10.7371	11.8879	12.0165	11.3742	12.3898	10.5383	15.1236	14.1862
ANO7	2.74255	3.29555	3.15626	2.38024	3.27404	2.91293	2.81648	3.56747
ANO7L1	0.442913	0.285936	0.589622	0.377948	0.67307	0.381295	0.320649	0.48986
ANO8	3.27499	3.56171	4.05955	4.22124	4.4181	3.13095	3.78812	3.36398
ANO9	0	0	0	0	0	0	0.0351229	0
ANOS1	0	0	0	0	0.0227416	0	0	0
ANOS2P	0	0	0.036511	0	0.0168055	0	0	0
ANP32A	326.555	359.283	387.584	377.88	356.904	368.918	388.771	373.837
ANP32AP1	0.0765085	0	0	0	0.0821396	0	0.0766065	0
ANP32B	242.233	255.734	267.825	298.123	243.4	248.366	270.625	262.247
ANP32BP1	0.0762876	0	0	0	0	0.0856702	0	0
ANP32BP2	0	0	0	0	0	0	0	0
ANP32BP3	0	0	0	0	0	0	0	0
ANP32C	0	0	0	0	0	0	0	0
ANP32D	0	0	0	0	0	0	0	0
ANP32E	88.4285	94.8884	99.4687	99.0133	89.0012	93.2682	107.167	101.72
ANPEP	0.43162	0.220559	0.0574085	0.0380384	0.166412	0.322509	0.119016	0.134092
ANTKMT	26.7743	24.8646	24.2714	25.6935	26.5358	27.9831	28.7394	25.7553
ANTXR1	12.583	14.5788	15.6432	14.4902	14.4758	15.5703	15.7936	16.6905
ANTXR2	5.20186	5.67221	6.09607	5.62019	5.61289	5.2177	6.58949	7.1263
ANTXRL	0	0	0	0	0	0	0	0
ANXA10	0	0	0	0	0	0	0	0
ANXA11	0.765386	0.536248	0.862769	0.795657	0.825512	144.902	0.921909	136.057
ANXA1	120.697	124.062	129.24	123.913	132.584	1.54235	135.965	1.21088
ANXA13	0.0476271	0	0	0	0	0	0.0265565	0
ANXA2	81.3247	81.2468	81.677	83.8287	81.8249	81.7532	84.6609	90.4475
ANXA2P1	0	0	0	0	0	0	0	0
ANXA2P2	0	0	0	0	0	0	0	0
ANXA2P3	0	0	0	0	0	0	0	0
ANXA2R	0.276085	0.200877	0.327268	0.287173	0.17781	0.18719	0.221915	0.163816
ANXA3	2.5112	2.61455	3.08016	2.57482	3.91829	2.47181	3.03333	2.72613
ANXA4	21.1024	25.6354	21.383	20.5317	22.7492	22.4852	24.5088	22.729
ANXA5	204.127	197.875	207.586	204.589	199.703	189.899	196.96	209.461
ANXA6	95.8238	84.5499	96.3421	88.9581	99.3279	98.7282	101.786	102.538
ANXA7	45.4925	45.4364	47.6011	46.7338	51.1348	45.7801	47.2145	51.0749
ANXA8	0	0.068527	0	0.0583002	0.0544787	0	0.0256389	0
ANXA8L1	0	0	0	0	0	0	0	0
ANXA9	0.274698	0.235203	0.153824	0	0	0	0.125829	0.124495
AOAH	0.134291	0.179171	0.0232082	0.378401	0.111403	0.203232	0.060042	0.223541
AOC1	0	0	0	0	0	0	0	0
AOC2	1.8887	2.45009	0.841252	0.972507	1.34239	1.30759	1.88083	1.86762
AOC3	0.745427	0.926631	0.285833	0.835613	0.796639	0.622937	0.777107	0.806958
AOC4P	0	0.0694831	0.041529	0	0	0	0	0.025724
AOPEP	6.0679	6.6898	5.54743	6.03836	5.38091	6.32701	6.02672	6.45519
AOX1	0.0430339	0.00808396	0.0168778	0.0298114	0.0155448	0.0328118	0.0437787	0.103374
AOX2P	0	0.0297798	0	0	0.014836	0	0	0.0326585
AOX3P	0	0	0	0	0	0.0971655	0	0
AOX3P-AOX2P	0	0	0	0	0	0	0	0
AP1AR	11.9681	12.2223	11.6886	14.1268	12.5114	13.0959	15.0915	15.0098
AP1AR-DT	0.2289	0.103594	0.323688	0.45201	0.247557	0.287242	0.278704	0.364937
AP1B1	68.9454	71.8559	66.4158	59.0909	68.3124	72.0828	70.1623	72.7705
AP1B1P1	0	0	0.0779263	0.0682711	0	0	0.0657188	0
AP1G1	28.181	29.6149	27.7273	28.2334	25.5535	29.4855	30.302	30.0907
AP1G2	21.5401	22.8398	18.396	17.3736	24.1146	14.0215	24.684	28.4547
AP1G2-AS1	0.385288	0.489032	0.538559	0.259455	0.419972	0.567676	0.614627	0.522388
AP1M1	52.6181	51.8451	45.2478	47.8952	45.6564	45.5426	48.0988	43.7528
AP1M2	0.128413	0.255476	0.0319508	0.07945	0.135551	0.28263	0.164726	0.0269694
AP1M2P1	0	0	0	0	0	0	0	0
AP1S1	67.2184	62.7774	54.6568	55.3959	62.0389	58.9226	61.5891	64.0836
AP1S2	20.4449	22.7368	23.3533	24.9487	23.8602	25.0459	24.9677	25.3704
AP1S2P1	0.210669	0	0	0	0	0	0	0
AP1S3	6.07336	7.44628	8.38645	6.8237	10.8475	9.7236	9.38506	8.97964
AP2A1	30.3278	33.0266	31.6228	30.4543	28.6756	29.3318	34.3225	31.9699
AP2A2	40.5319	47.4361	43.0667	41.3284	41.9861	47.358	46.3073	49.2523
AP2B1	55.418	58.2527	61.3003	59.6331	55.8972	57.6244	60.1166	60.0048
AP2B1P1	0	0	0	0	0	0	0	0
AP2M1	136.742	145.182	146.631	141.28	139.374	140.846	140.503	143.687
AP2S1	169.518	175.889	195.44	180.727	168.278	170.264	171.368	161.982
AP3B1	19.0107	21.2878	20.7653	20.7025	21.0627	21.4792	22.8973	22.2828
AP3B2	1.73125	3.86964	1.0302	1.23513	0.983063	0.774106	1.71053	0.792917
AP3D1	72.6012	79.496	71.9078	67.675	63.5731	71.2749	76.7341	72.0221
AP3M1	35.4246	38.4888	42.7675	41.2741	42.2431	40.558	44.3574	44.409
AP3M2	14.4452	18.2768	14.3928	14.8611	17.1202	14.0959	19.3072	19.4072
AP3S1	61.6203	64.5704	68.0188	67.9864	71.5569	64.038	76.5827	81.4405
AP3S2	36.0982	33.1158	34.1738	40.8196	32.3853	30.9593	33.0841	34.3151
AP4B1	8.31852	8.27845	6.89325	7.85351	9.45126	8.17198	9.13482	8.18184
AP4B1-AS1	0	0.0248225	0.0322401	0	0	0	0	0
AP4E1	2.18423	2.68332	2.38418	2.31295	3.10387	2.4475	3.50104	2.76111
AP4M1	11.6484	9.29418	9.16576	7.87093	10.6355	11.8597	9.10507	9.51613
AP4S1	1.72998	2.42885	3.40703	2.57408	2.71922	1.87402	2.41871	3.05045
AP5B1	6.67511	8.16467	7.9365	6.97893	7.8906	7.34359	8.58252	8.07014
AP5M1	14.0474	15.1833	15.1617	15.2347	16.0505	13.8755	18.442	17.71
AP5S1	7.08633	6.09801	6.84036	6.7796	6.52104	6.5443	7.68906	5.8423
AP5Z1	5.89648	7.27909	4.17058	3.92708	5.32862	4.88503	5.88624	5.08054
APAF1	6.3502	6.04583	5.33698	5.79951	6.00124	5.0835	8.22297	6.95273
APBA1	0.152305	0.25338	0.557032	0.206394	0.268405	0.251958	0.322301	0.37094
APBA2	10.1413	10.4947	10.8956	10.2115	9.01424	10.2568	12.5147	11.3734
APBA3	12.6427	11.8991	12.6791	8.31288	11.4838	9.69627	12.1859	11.5588
APBB1	32.2811	32.2084	28.1199	27.3223	31.4958	30.2355	29.515	31.8959
APBB1IP	0	0.0156647	0	0.0179992	0	0.0197918	0.0352084	0.0345632
APBB2	7.93366	7.65952	10.3028	9.80736	8.93896	8.93156	8.22685	9.85747
APBB3	3.18619	4.00568	1.68962	3.03397	2.83235	2.77507	3.90799	4.67217
APC2	0.143234	0.100191	0.115113	0.110681	0.231738	0.206363	0.139161	0.117975
APC	6.79764	8.9055	8.38948	8.56879	9.32911	8.36083	9.82748	9.33648
APCDD1	4.32044	2.80989	3.79456	1.65478	4.12915	1.77491	4.55462	4.39826
APCDD1L	0	0	0	0	0	0	0	0
APCDD1L-DT	0.107315	0.274166	0	0.0180212	0.0460325	0.0741581	0.114252	0.0202679
APCS	0	0	0	0	0	0	0	0
APEH	101.438	98.2817	93.5794	88.7303	86.5456	82.8072	96.8167	88.6559
APELA	0	0.0170664	0	0.0758985	0.0204228	0	0	0
APEX1	179.364	169.969	187.544	182.14	174.041	178.94	174.826	172.749
APEX2	25.7513	24.8404	25.6592	25.2392	25.2648	24.764	27.376	27.198
APH1A	99.8802	103.189	99.5441	95.8584	93.4501	98.9142	100.01	99.3598
APH1B	1.51883	1.11126	0.858364	1.39431	1.31531	1.2246	1.00587	1.8167
API5	66.9045	66.6165	73.1382	71.2303	77.948	72.3776	83.1868	80.6841
API5P1	0	0	0	0	0	0	0	0
API5P2	0	0	0	0.0335038	0	0	0	0
APIP	30.1138	27.7034	29.6025	30.0351	33.8979	26.027	31.3497	31.084
APLF	1.00405	1.18152	0.748426	0.816879	0.910606	0.887072	1.34499	1.04684
APLN	0.669998	0.883239	0.39413	0.754215	0.95303	0.941985	1.10772	0.864162
APLNR	0.0274782	0	0.0143604	0.0285614	0	0	0	0
APLP1	20.6033	22.4	20.4058	13.6044	21.7075	18.778	23.7039	31.7877
APLP2	180.201	180.49	186.201	200.41	187.854	184.915	196.434	194.772
APMAP	49.1407	49.0298	48.5381	52.8051	51.2464	49.1014	55.0048	52.3007
APOA1	0.177161	0.107475	0.350251	0.184293	0.189995	0.333268	0.118529	0.23338
APOA1-AS	0	0	0	0	0	0.0618433	0.0549885	0
APOA2	1.27384	0	0	0.919726	0	0.445013	0	0.697608
APOA4	0	0	0	0	0	0	0	0
APOA5	0	0.022613	0	0.041388	0	0	0	0.0364934
APOB	0	0	0	0	0	0	0	0
APOBEC1	0	0	0	0	0	0	0	0
APOBEC2	0.0292362	0	0	0	0	0	0	0
APOBEC3A	0	0	0.0444083	0.0384262	0	0	0	0.122972
APOBEC3B	2.95366	1.86568	2.03961	1.8027	2.02312	2.04624	1.92268	2.53578
APOBEC3B-AS1	0	0	0	0.0141877	0.0579014	0	0	0
APOBEC3C	29.6703	31.4165	31.3134	28.3224	31.2334	32.3514	38.7045	33.7362
APOBEC3D	0.838902	0.792803	0.494681	0.416726	0.509932	0.804889	0.597455	0.965736
APOBEC3F	1.94849	2.71534	2.16634	2.63474	2.29448	2.25239	2.72473	2.68415
APOBEC3G	0.229809	0.221783	0.33218	0.475999	0.22341	0.499863	0.353314	0.523808
APOBEC3H	0.352641	0.238933	0.0596627	0.464656	0.913894	1.02062	0.503368	0.971301
APOBEC4	0	0	0	0	0	0	0	0
APOBR	0.0235273	0.0318912	0.0276691	0.0733384	0.0510221	0.0269287	0.0479069	0.0258613
APOC1	32.9563	27.299	32.9328	36.5724	32.1798	34.6496	30.6554	29.8282
APOC1P1	0.65335	0.601886	1.19755	1.22857	0.683744	0.432455	0.187176	1.47906
APOC2	0.121307	0.199856	0	0	0	0	0	0.358571
APOC3	0	0	0	0	0	0	0	0
APOC4	0	0	0	0.101929	0	0	0	0
APOC4-APOC2	0	0	0	0	0	0	0	0
APOD	0.186758	0.41468	0	0	0.13343	0.362677	0.33416	0.245845
APOE	5.61465	5.96616	4.56822	4.78292	6.2133	5.38819	6.56576	7.16931
APOF	0.0270583	0	0	0	0	0	0	0.0269354
APOH	0	0	0	0	0	0	0	0
APOL1	0.250402	0.201356	0.263136	0.559745	0	0.122198	0.0184374	0.107268
APOL2	4.7732	5.74066	5.70874	5.30456	6.43409	7.6703	7.48929	6.46382
APOL3	0	0	0	0	0.0553026	0	0	0
APOL4	0	0.0442512	0	0.0278288	0	0.0619798	0	0
APOL5	0	0	0	0	0	0	0	0
APOL6	0.0312724	0.0116436	0.0163228	0.0357282	0.0372092	0.0255109	0.0226401	0.0315201
APOLD1	1.89962	2.26396	3.22736	3.25674	3.20444	2.57242	4.24693	4.66763
APOM	2.16576	2.4461	2.6206	2.96169	3.2281	2.89817	3.67923	2.83932
APOO	44.3234	42.23	44.605	43.7335	44.3035	39.6714	44.3334	44.7259
APOOL	7.65401	7.38192	8.05196	8.99026	8.63132	7.32958	8.93415	8.94683
APOOP3	0	0	0	0	0	0	0	0
APOOP4	0	0	0	0	0	0	0	0
APOOP5	0	0	0	0	0	0	0	0
APP	190.931	195.304	196.018	202.787	204.502	199.698	216.426	211.496
APPBP2	13.099	14.1687	13.6353	14.6483	16.5009	14.3255	16.8143	16.2692
APPBP2-DT	1.39596	1.85993	2.5088	0.740675	1.8605	1.97106	1.78475	1.23716
APP-DT	0.584924	0.717629	0.796155	0.620953	0.411132	0.869637	0.550981	0.904617
APPL1	21.3204	24.2355	25.622	26.0911	24.5159	25.52	29.9806	31.4884
APPL2	9.99111	9.05886	9.8008	13.9052	10.1898	8.38298	10.3467	17.6267
APRG1	0.145739	0.140326	0.151958	0.225043	0.223094	0.172326	0.125107	0.250115
APRT	372.415	362.256	354.967	351.768	348.111	360.199	347.895	336.817
APTR	12.285	14.3409	14.611	13.483	15.6177	12.0347	14.774	13.6101
APTX	38.9891	41.0941	41.9068	47.1481	43.9075	44.7218	40.302	41.4276
AQP10	0	0	0	0	0	0	0	0
AQP1	0.137988	0.375308	0.360767	0.598647	0.313844	0.212116	0.330616	0.206557
AQP11	0.436374	0.604239	0.756602	0.373519	0.277432	0.438886	0.364322	0.483865
AQP12A	0	0	0	0	0	0	0	0.120929
AQP12B	0	0	0	0	0	0	0	3.66e-05
AQP3	2.56929	1.52018	2.14709	1.88236	3.48467	2.06049	3.3912	2.9978
AQP4	0.298578	0.380428	0.78647	1.00667	0.958267	0.273825	0.86402	0.644815
AQP4-AS1	0.0212743	0.197011	0.0342082	0	0	0	0.06479	0.0535762
AQP5	0	0	0	0	0	0	0	0
AQP5-AS1	0.0499041	0.0453505	0	0	0.0536336	0.0564781	0.0502204	0
AQP6	0.0411713	0.0595764	0.0776835	0.20011	0.17512	0.0234868	0.0208902	0.041024
AQP7	0	0.156563	0.306578	0.119095	0.121025	0.0960161	0.133476	0
AQP7P1	0	0	0	0	0	0	0	0
AQP7P2	0	0	0	0	0	0	0	0
AQP7P3	0	0	0	0	0	0	0	0
AQP7P4	0	0	0	0	0	0	0	0
AQP7P5	0	0	0	0	0	0	0	0
AQP8	0.0775088	0.105481	0.0458005	0.080585	0.0417585	0.0880078	0.156529	0
AQP9	0	0	0	0	0	0	0	0
AQR	14.5423	13.1263	15.1825	13.9007	14.7494	13.9258	17.3858	16.1448
AR	0.205105	0.278587	0.302274	0.232614	0.267562	0.292241	0.207935	0.258862
ARAF	34.2146	36.1725	32.6766	32.5299	35.929	33.3166	36.6412	38.5902
ARAP1	18.5159	18.648	15.1279	18.582	17.5344	18.2997	23.1604	20.8075
ARAP1-AS1	0	0	0	0	0	0	0	0
ARAP1-AS2	0	0	0	0	0	0	0	0
ARAP2	1.32507	1.43941	1.81392	1.26145	1.92417	1.69453	2.51386	3.88874
ARAP3	0.984537	1.17079	1.1819	1.1146	1.52563	1.17052	1.51996	1.55701
ARC	0.690242	0.84597	5.59851	3.27133	2.05306	1.45215	0.982765	1.02587
ARCN1	72.3589	73.752	81.1446	81.3452	83.2312	77.367	87.2861	86.3277
AREG	0.109439	0.402258	0.129719	0.341498	0.176227	0.228678	0.447389	0.324717
AREL1	11.2543	13.0079	13.8863	11.5604	13.0612	11.7659	16.2197	13.8105
ARF1	683.833	683.777	717.655	694.268	682.843	659.171	698.597	703.339
ARF1P2	0	0	0	0	0	0	0	0
ARF3	85.1106	88.7941	99.2408	86.5169	84.7276	96.7966	86.9844	93.8093
ARF4	178.404	181.996	190.481	182.345	179.722	176.846	179.184	191.773
ARF4-AS1	3.06204	2.15734	4.49543	5.14933	4.6415	2.99561	3.00972	3.07671
ARF4P1	0	0	0	0	0	0	0	0
ARF4P2	0.3675	0.449813	0.294071	0.127685	0	0.135771	0	0
ARF4P3	0	0	0	0	0	0	0	0
ARF4P4	0	0	0	0	0	0	0	0
ARF5	174.379	179.051	178.016	175.58	178.73	178.047	181.379	164.562
ARF6	24.3902	26.1363	30.6215	29.4716	28.51	27.4213	29.3854	29.349
ARFGAP1	29.2998	34.052	23.8239	23.0505	26.0755	30.6059	33.1948	33.0027
ARFGAP2	21.2965	20.9765	19.7057	21.2179	21.2917	20.9755	20.8299	21.9574
ARFGAP3	12.5985	13.3671	11.4309	13.8869	14.2127	10.9378	18.1655	16.8633
ARFGEF1	7.40944	8.05357	8.60464	9.38559	8.88745	7.43873	10.3633	9.44556
ARFGEF1-DT	0.0455208	0.124021	0.107727	0.236674	0.19589	0.154752	0.183481	0.045117
ARFGEF2	5.58169	6.59399	6.89643	5.38477	6.12112	5.48314	7.30037	6.72659
ARFGEF3	1.74567	1.89943	1.81176	2.07212	2.03206	1.72094	2.62149	2.3477
ARFIP1	14.0853	13.6633	12.9126	15.8361	17.6751	15.8879	17.9411	17.4341
ARFIP2	64.9231	68.651	75.3217	72.1274	66.3799	64.6375	65.6399	68.3281
ARFRP1	10.7599	11.3376	9.51748	9.25038	10.3188	8.7005	10.2788	9.19852
ARG1	0	0	0.121633	0	0	0	0	0
ARG2	23.6803	24.6418	25.415	23.0085	26.3597	25.1026	25.283	26.5428
ARGFX	0.0466637	0.0822171	0.0627101	0.0101201	0.0632387	0.0611886	0.0698266	0.0621726
ARGFXP1	0.0543693	0	0	0.0566353	0.0583714	0	0	0
ARGFXP2	0	0	0	0	0.0592699	0	0.166436	0
ARGLU1	13.8589	22.0208	14.0154	12.9227	19.8274	22.5016	27.8916	23.5967
ARHGAP10	7.83291	6.6436	6.70183	5.61978	6.21128	5.65466	7.74388	7.14735
ARHGAP1	29.316	24.5541	11.6542	10.0889	34.2611	10.6172	10.9223	35.5931
ARHGAP11A	0.393669	0.268849	26.9886	38.2971	0.311964	31.6919	40.3737	0.32778
ARHGAP11A-SCG5	1.44549	1.16978	0.120589	0.434607	1.6253	0.198872	0.296339	2.03453
ARHGAP11B	0.322503	0.555774	0.659747	1.04627	0.262466	0.676322	2.54896	0.610389
ARHGAP11B-DT	4.97684	4.19434	0	0.700801	5.03528	0.261573	0.396087	6.8533
ARHGAP12	0.0155538	0.0144277	3.44133	3.6215	0.0172219	3.75278	6.46766	0.0788148
ARHGAP15	0	0	0.110103	0	0	0	0.0166031	0
ARHGAP15-AS1	0	0	0	0	0	0	0	0
ARHGAP16P	26.675	31.0641	0	0	39.1367	0	0	38.5548
ARHGAP17	3.72325	8.16852	29.7175	30.0483	4.80466	31.1278	36.7703	5.04116
ARHGAP18	8.42543	4.86917	3.77561	4.3927	24.1279	3.57418	4.28341	25.0952
ARHGAP19	22.262	20.6069	20.838	21.2066	9.98353	17.9789	27.3312	9.5125
ARHGAP19-SLIT1	0.323042	0.54723	0.404858	0.217642	0.18392	0	0	0.422669
ARHGAP20	0.573909	0.723533	0.682154	0.740987	0.639237	0.572421	0.851195	0.746138
ARHGAP21	17.2664	17.4797	16.6768	16.5558	18.8231	17.0774	20.8821	22.1348
ARHGAP22	5.68947	6.87757	5.98028	7.301	6.36601	6.30666	7.28684	6.55902
ARHGAP22-IT1	0	0	0.175978	0	0	0	0	0.14137
ARHGAP23	0.756742	0.476868	0.454359	0.598519	0.225342	0.425706	0.249445	0.709786
ARHGAP23P1	0	0	0	0	0	0	0	0
ARHGAP24	0.91934	1.07322	1.90869	1.48039	1.96764	1.53688	1.68604	1.65012
ARHGAP25	0	0.0877604	0.0301179	0	0.0825151	0.0276357	0	0.206248
ARHGAP26	3.63678	3.94763	4.05402	4.61474	4.37529	5.65061	4.23088	4.62743
ARHGAP26-AS1	0	0	0	0	0	0	0	0
ARHGAP26-IT1	0	0	0	0	0	0	0	0
ARHGAP27	2.14527	1.65503	2.46397	1.42405	3.16058	1.62924	2.27738	2.08002
ARHGAP27P1-BPTFP1-KPNA2P3	0.89281	0.987567	0.536396	0.45935	0.522498	0.539969	0.947277	0.847636
ARHGAP27P2	0	0.234408	0	0.0890653	0.182377	0.19166	0.170298	0.336021
ARHGAP28	1.20593	1.68092	1.29933	1.78236	2.36068	1.79997	2.20273	1.84343
ARHGAP28-AS1	0	0.626176	0	0	0	0.150378	0.267091	0.264409
ARHGAP29	3.59155	4.58027	3.98928	4.46386	5.28482	3.58528	5.44477	5.14199
ARHGAP29-AS1	0	0	0	0	0	0	0.0633266	0
ARHGAP30	0.379186	0.571719	0.0360097	0.0424306	0.0621479	0.248117	0.176439	0.134525
ARHGAP31	0.619234	0.760742	0.821852	1.19095	0.968198	0.710261	0.789471	0.703576
ARHGAP31-AS1	0.382145	0.436912	0.228243	0.298514	0.203232	0.85376	0.284434	0.187219
ARHGAP32	5.698	5.47321	6.6345	8.21748	5.61335	5.35522	8.10591	8.49716
ARHGAP33	3.94787	4.66506	3.85733	5.45321	3.67378	3.30794	5.77415	3.80556
ARHGAP35	13.8185	18.2699	15.9312	16.9265	16.8788	17.5632	20.2121	20.5263
ARHGAP36	0.0774383	0.0339063	0	0.161222	0.0202883	0.0214062	0.0571197	0.0761884
ARHGAP39	4.5045	5.48587	5.01639	4.16044	4.41427	5.82572	4.83259	5.33121
ARHGAP40	0.0304903	0.124052	0.0717611	0.134211	0.0558216	0.0697246	0.170552	0.154292
ARHGAP42	1.0974	0.548521	0.360686	0.454391	0.854763	0.365643	0.516684	0.633387
ARHGAP4	0.771045	1.45467	1.38807	0.824829	1.8626	1.6788	2.08796	1.88018
ARHGAP42-AS1	0.151273	0.0684855	0.148615	0.288253	0.136262	0.0574844	0.0255634	0.125543
ARHGAP42P1	0	0	0	0	0	0	0	0
ARHGAP42P2	0	0	0	0	0	0	0	0
ARHGAP42P3	0	0	0	0	0	0	0	0
ARHGAP42P4	0	0.0139491	0	0	0	0	0	0
ARHGAP42P5	0	0	0	0	0	0	0	0
ARHGAP44	7.02756	5.67516	5.72856	5.89801	7.62268	7.11103	8.16567	8.1477
ARHGAP44-AS1	0	0.0109747	0.028565	0.0126179	0	0	0	0
ARHGAP45	1.03088	1.30991	0.708151	1.08723	1.00874	0.889365	1.25543	1.07565
ARHGAP5	14.3202	16.8857	16.8313	17.2045	17.3375	16.1117	18.9905	20.4535
ARHGAP5-AS1	1.27345	1.75271	2.07188	1.82657	1.98204	1.56777	1.96246	1.69932
ARHGAP6	0	0.0111239	0	0.0127897	0	0.0131346	0.0643552	0.0122958
ARHGAP8	17.6225	18.0967	19.9867	18.7925	18.0437	15.2301	21.8631	22.7818
ARHGAP9	0.0782942	0.181191	0.130877	0.112241	0	0.0386089	0.206173	0.126715
ARHGDIA	300.732	313.037	332.71	294.539	296.179	314.045	309.631	289.29
ARHGDIB	0	0	0	0	0.103426	0	0	0
ARHGDIG	13.1759	12.5048	11.4708	14.2418	11.8533	13.3327	14.3725	11.6961
ARHGEF10	5.84697	7.00332	7.43906	5.86662	6.25373	5.79177	7.036	8.77886
ARHGEF10L	2.72191	1.73992	1.79396	1.8128	1.65321	1.68538	2.53575	2.23641
ARHGEF11	4.90916	15.077	12.1102	11.5565	12.0994	15.2641	14.7268	6.88409
ARHGEF12	15.1885	5.82006	5.11766	5.91485	6.1885	5.71161	7.17934	18.4196
ARHGEF1	19.7191	21.3209	21.1035	21.6585	22.9706	21.3749	24.7272	27.07
ARHGEF15	0.0869392	0.0116196	0	0.271579	0	0.01471	0.079258	0.0128409
ARHGEF16	2.52796	3.1977	2.29877	2.072	2.29945	2.82106	2.50568	2.76165
ARHGEF17	2.30422	1.97498	1.84999	2.04109	2.2189	2.63955	3.17264	2.94551
ARHGEF17-AS1	0	0	0	0.0291461	0	0	0	0
ARHGEF18	7.28228	7.30286	6.49141	6.54184	7.55537	6.76988	7.79271	7.4534
ARHGEF18-AS1	0.227797	0	0	0.238878	0	0.246203	0.217811	0
ARHGEF19	0.801583	1.2283	0.485795	1.03579	0.695177	1.22955	1.4514	1.18859
ARHGEF19-AS1	0	0	0	0	0	0	0	0
ARHGEF2	32.7527	36.426	31.5963	27.9084	33.7798	34.1456	36.8157	44.1721
ARHGEF25	13.7318	13.1132	12.7577	13.1582	15.0669	12.4392	16.0275	13.1942
ARHGEF26	5.93652	6.78512	6.40013	7.01475	7.17327	6.40163	8.14303	7.21265
ARHGEF26-AS1	0.899724	0.437133	0.376549	0.581327	0.479976	0.22956	0.901912	1.27261
ARHGEF28	0.624742	1.02544	0.618312	0.837046	0.797044	0.78006	0.775201	0.906194
ARHGEF2-AS1	0	0	0	0	0	0	0	0
ARHGEF2-AS2	0.0644684	0.194471	0.430391	0.134002	0.0464971	0.171677	0.283577	0.0856804
ARHGEF33	0.410657	10.5986	0	0.304695	10.1417	0.099139	10.5129	12.1773
ARHGEF34P	0	0.550178	0	0	0.750015	0	0.129807	0.190999
ARHGEF35	0	0	0	0	0	0	0	0
ARHGEF3	0.0734423	0	0.115047	0.0828517	0	0.01922	0	0
ARHGEF35-AS1	1.42077	0.0864251	0.835425	0.833992	0.150736	1.52468	0.0346435	0.121087
ARHGEF37	0	2.38139	7.53822	0.00836616	1.92259	0	1.62987	1.02627
ARHGEF38	0	0.151275	0	0	0	8.39124	0.034174	0.244392
ARHGEF38-IT1	9.0941	0	0	16.9926	0	0	0	0
ARHGEF39	17.1359	18.4406	16.8692	9.36104	17.6017	18.3944	18.6921	16.9687
ARHGEF3-AS1	0	0	0	0	0	0	0	0
ARHGEF40	4.366	4.36727	3.38537	3.71559	4.30256	3.18429	6.05733	5.31896
ARHGEF4	3.594	4.84201	3.39553	5.14987	3.95441	4.87061	6.94036	5.20078
ARHGEF4-AS1	0.222627	0.0433047	0.353967	0.339925	0.183995	0.13237	0.177521	0.126275
ARHGEF5	0	0	0	0	0	0	0	0
ARHGEF6	7.84699	8.58786	8.85886	8.87019	8.99636	8.31356	10.7103	10.8973
ARHGEF7	11.9053	12.8953	13.9997	14.33	14.6507	14.545	20.7401	17.1234
ARHGEF7-AS1	0	0	0	0	0	0	0	0
ARHGEF7-AS2	0.0401077	0.0363954	0	0	0.0432032	0.136567	0	0.0398027
ARHGEF7-IT1	0.068027	0	0	0.0707869	0	0	0	0
ARHGEF9	7.7499	7.96998	7.3491	8.35432	10.9439	7.93152	9.71377	7.37511
ARHGEF9-IT1	0	0	0	0	0	0.213623	0	0
ARID1A	29.4129	31.3529	25.7724	27.4426	29.3863	33.1303	37.0749	34.2517
ARID1B	15.628	17.8442	16.3028	16.6837	22.8082	19.8418	24.006	20.3557
ARID2	5.61606	6.41824	6.595	6.33464	6.06621	5.52533	6.69369	6.9703
ARID3A	13.6573	17.1908	11.7545	13.1106	14.9949	17.9562	19.9842	17.5668
ARID3B	33.7364	35.6248	28.4199	26.162	33.4257	30.7077	36.788	37.2767
ARID3BP1	0	0.0284822	0	0.0329324	0.0353331	0.0372724	0	0
ARID3C	0.382399	0.420633	0.416709	0.242553	0.256952	0.343894	0.392532	0.34003
ARID4A	3.6729	3.67476	3.72621	3.62477	3.94538	3.88102	5.96222	5.16709
ARID4B	13.3525	15.0131	14.5946	14.8246	14.4567	11.0026	15.7699	15.8878
ARID5A	9.30323	9.75311	7.48896	7.87746	9.62416	9.95445	10.3741	9.95596
ARID5B	3.3867	3.61818	3.01763	3.30735	4.90816	4.19672	4.6859	4.99709
ARIH1	53.4717	47.271	42.5255	50.1787	57.7099	50.147	62.4901	64.7396
ARIH2	67.0388	81.1917	64.8947	64.4504	73.409	68.6264	77.768	75.7794
ARIH2OS	2.51307	2.95469	6.41705	5.39109	3.02625	3.3586	2.83262	2.20508
ARIH2P1	0	0	0	0	0	0	0	0
ARL10	4.97614	7.17403	7.73468	6.97368	5.70275	6.06744	7.55724	7.29286
ARL11	0	0	0	0.0130931	0.0683029	0	0.0128462	0.0125866
ARL13A	0	0	0	0	0	0	0	0
ARL13B	9.06507	10.509	9.40007	9.34763	10.3506	8.58438	9.4647	11.7093
ARL14	0.0383003	0	0.0905203	0.03982	0.0825473	0.0869883	0	0.0760505
ARL1	49.8943	47.4204	49.6735	49.0724	19.8592	18.72	21.2321	19.4531
ARL14EP	19.582	18.7526	17.5295	22.474	0.177431	0.147664	0	0.0719423
ARL14EP-DT	0.169652	0.156525	0	0.278708	0	0	0	0.0488098
ARL14EPL	0.245769	0.0893274	0	0	0	0	0	0
ARL14EPP1	0	0	0	0	54.1403	11.5081	10.434	10.3539
ARL15	8.09799	9.64209	9.94738	9.22839	8.59065	53.054	56.5291	54.2227
ARL16	37.0306	35.5685	32.1448	28.4479	36.3587	36.5281	34.254	35.9902
ARL17A	13.1004	14.2781	13.0136	9.55452	14.0109	16.8727	13.6153	15.0311
ARL17B	22.7473	25.0106	22.7284	20.8699	23.8595	22.5965	23.0175	22.722
ARL2	145.85	128.605	143.64	131.917	132.324	135.538	141.915	135.158
ARL2BP	33.153	32.4661	33.7538	35.4281	35.4867	35.2629	35.2548	34.3428
ARL2BPP1	0	0	0	0	0	0	0	0
ARL2BPP10	0	0	0	0	0	0	0	0
ARL2BPP5	0	0	0	0	0	0	0	0
ARL2BPP6	0	0	0	0	0	0	0	0
ARL2-SNX15	0	0.160047	0	0	0	0	0	0
ARL3	14.7332	14.333	13.853	14.1608	14.9925	13.8918	14.61	16.7068
ARL4A	11.1244	10.3333	13.0285	10.9148	9.58549	10.5594	11.2114	10.8198
ARL4AP2	0	0	0	0	0	0	0	0
ARL4AP4	0	0	0	0	0	0	0.123331	0
ARL4AP5	0.106	0.394441	0	0.108562	0.130655	0.361056	0.224161	0.113443
ARL4C	5.64049	6.99641	8.42656	7.29465	7.26949	6.93029	7.36094	8.13075
ARL4D	8.50808	9.27897	12.8006	11.0551	10.5305	10.4454	10.5509	9.55085
ARL5A	19.9842	22.1558	16.2344	17.8869	19.7634	21.3779	22.3513	28.0092
ARL5AP1	0	0	0	0	0	0	0	0
ARL5AP2	0	0	0	0	0	0	0	0
ARL5AP3	0	0	0.248406	0	0	0	0	0.19485
ARL5AP4	0	0	0	0	0	0	0	0
ARL5AP5	0	0	0	0	0	0	0	0
ARL5B	10.979	12.3008	13.0699	13.3326	14.1516	11.9742	14.4835	16.0072
ARL5C	0	0	0	0	0	0	0	0
ARL6	10.3926	13.3525	9.05367	8.65237	10.6397	10.2787	10.64	12.1087
ARL6IP1	81.6319	82.1916	88.5435	89.886	92.0836	79.5328	83.1075	88.1093
ARL6IP1P1	0	0	0	0	0	0	0	0
ARL6IP1P2	0	0	0	0	0	0	0	0
ARL6IP1P3	0	0	0	0	0	0	0	0
ARL6IP4	130.879	124.836	132.056	135.368	110.05	123.557	115.227	104.225
ARL6IP5	68.0131	67.9392	73.8515	75.1971	73.8316	72.2647	69.7148	74.8512
ARL6IP6	28.4053	32.1409	28.7183	32.3466	34.2989	31.8096	37.8079	34.0404
ARL8A	21.3702	23.1948	23.1008	24.0605	26.7553	29.264	26.3786	29.8166
ARL8B	39.5988	41.5852	36.3953	38.7499	42.2085	39.4427	46.9069	44.546
ARL9	0.128286	0.217331	0	0.0728698	0.188982	0.119514	0.0354287	0.0999691
ARLNC1	0.165116	0.0827884	0.182494	0.0881478	0.247738	0.163405	0.0830936	0.307177
ARMC10	25.3185	24.6128	29.5094	25.143	23.7111	23.2527	25.44	25.1472
ARMC10P1	0	0	0	0	0	0	0	0
ARMC1	0.3669	0.129884	0.27794	0.189746	0.274911	0	0.276434	0.31649
ARMC12	22.2677	21.5193	22.466	22.9794	20.7936	20.9794	21.0855	21.901
ARMC2	3.29631	4.4172	3.46685	2.73826	4.28754	2.44247	2.48689	2.80114
ARMC2-AS1	0	0	0	0	0	0	0	0
ARMC3	0.421958	0.648664	0.372833	0.329541	0.679826	0.395797	1.14248	0.23922
ARMC5	4.75955	5.9841	4.24058	4.48705	5.40434	5.78877	6.64127	5.06473
ARMC6	39.8443	38.8623	38.7805	34.657	39.6237	38.5139	37.5044	40.2903
ARMC7	9.91938	10.0026	11.2963	10.0947	9.04825	9.90469	9.64232	9.40733
ARMC8	10.6805	14.8862	10.2719	11.6038	13.0817	12.083	19.1261	13.7278
ARMC8P1	0	0	0	0	0	0	0	0
ARMC9	7.92241	7.87716	7.97381	6.94589	7.95761	7.69518	8.33197	7.47521
ARMCX1	0.0218429	0	0	0	0	0	0	0
ARMCX2	0	0	0	0	0	0	0.0733681	0
ARMCX3	13.8275	13.8776	12.258	13.3246	13.1965	12.9693	15.7329	14.5178
ARMCX3-AS1	0.136646	0	0.328857	0.142477	0.287909	0.150838	0	0
ARMCX4	0.0608155	0.125922	0.0330634	0.39531	0.181689	0.0454152	0.154617	0.118976
ARMCX5	6.44208	7.47886	7.45335	8.1215	8.35166	7.93034	8.93859	7.77153
ARMCX5-GPRASP2	8.38473	8.1975	8.205	7.73999	7.70174	7.13303	11.0428	9.20945
ARMCX6	23.6947	24.3465	26.4128	27.5436	22.1207	26.9568	25.6517	23.4778
ARMCX7P	0	0	0	0	0	0	0	0
ARMH1	0.672647	0.267469	0.601407	0.352105	0	0.292077	0.516421	0.331496
ARMH2	0	0	0	0	0	0	0	0
ARMH3	14.7313	15.0752	15.9987	16.2135	16.1588	15.4403	16.9471	15.8876
ARMH4	6.16558	3.43826	3.21576	4.08253	6.49915	2.92344	5.36046	5.77854
ARMS2	0	0	0.0790378	0.138465	0.0712361	0.0749386	0.0666263	0
ARMT1	21.0813	19.7936	21.2327	21.4516	20.695	19.5691	21.4735	21.6278
ARNILA	0.154808	0.303313	0.723769	0.866271	0.35153	0.10571	0.0313378	0.432052
ARNT	21.7557	2.59815	2.58524	2.72738	2.58908	2.80721	3.82864	2.70053
ARNT2	2.6857	25.6101	25.4468	23.9971	25.8995	25.1295	28.6369	27.6256
ARNTL2	8.51968	8.28062	8.77302	9.32773	9.01187	8.47916	10.0191	10.116
ARNTL2-AS1	0	0	0	0	0	0	0	0
ARNTL	5.87043	7.14614	3.8154	4.77242	6.32905	5.51129	6.22043	6.60693
ARPC1A	111.504	111.071	113.104	104.197	109.89	113.85	114.719	119.069
ARPC1B	50.5516	47.0855	56.3565	56.2253	53.9933	61.9021	58.5935	48.4813
ARPC2	166.741	173.169	174.81	171.73	173.69	168.591	181.661	179.568
ARPC3	213.658	212.174	228.54	237.818	214.747	201.736	221.438	224.024
ARPC3P1	0	0	0	0	0.127852	0	0	0
ARPC3P2	0	0	0	0	0	0	0	0
ARPC3P3	0	0	0	0	0	0	0	0
ARPC3P4	0	0	0	0	0	0	0	0
ARPC3P5	0	0.109939	0	0	0	0	0	0
ARPC4	44.4974	45.2743	44.7879	40.504	39.6238	45.4166	38.3237	36.2562
ARPC4-TTLL3	4.12292	3.63402	2.87154	2.68808	2.41849	4.33762	4.5696	5.41322
ARPC5	80.0544	79.8049	80.9713	84.4241	90.6731	87.3774	91.3	92.7488
ARPC5L	27.3778	29.3788	29.0225	30.0696	24.9634	27.3816	27.2502	27.9097
ARPIN	6.73414	6.87992	8.59139	8.5951	8.55355	7.09755	8.94017	8.38576
ARPIN-AP3S2	23.4002	23.3963	21.2852	20.7229	21.3575	20.6555	20.8745	21.9347
ARPP19	34.0059	27.3985	34.8315	32.6599	31.6196	27.3229	43.0009	43.0334
ARPP19P2	0	0	0	0	0	0	0	0
ARPP21	0	0	0	0	0	0	0	0
ARR3	0	0	0	0	0	0	0	0
ARRB1	6.84164	7.15315	8.60903	7.65374	6.96846	7.20367	6.84696	8.14391
ARRB2	83.6581	78.9879	75.5034	76.0877	82.0636	81.9777	89.5961	89.3294
ARRDC1	17.37	23.1252	20.1331	19.5322	17.9837	19.0182	22.298	21.3282
ARRDC1-AS1	19.8711	18.7388	25.4479	25.1958	19.7901	19.523	18.1746	18.3607
ARRDC2	5.14252	5.26704	6.83955	5.2931	6.30137	6.03569	6.87027	7.61124
ARRDC3	3.24923	4.13117	4.71209	4.69354	3.09194	4.03321	3.46927	3.06448
ARRDC3-AS1	1.63329	1.7677	1.49273	1.32819	1.89889	1.44593	2.07879	1.08106
ARRDC4	12.8063	13.6086	12.5617	13.9659	13.2359	11.7792	17.4891	16.3735
ARRDC5	0	0	0	0	0	0	0	0
ARSA	10.7039	12.7751	12.6892	11.3045	11.5736	11.0701	10.4326	9.91634
ARSB	4.4444	3.32717	4.71036	3.72193	3.58678	3.17828	4.35265	4.03083
ARSD	0	0	0	0.0476827	0.0238711	0.220233	0	0.0862166
ARSD-AS1	0	0	0	0	0	0	0	0
ARSDP1	0	0	0	0	0	0	0	0
ARSF	0.0214824	0	0	0	0	0	0.0217629	0
ARSG	3.11972	4.11187	3.45103	4.47537	3.41912	4.37494	4.92681	4.23595
ARSH	0.0369126	0	0	0	0	0	0	0
ARSI	0	0.0308337	0	0	0	0	0.0147365	0.0675984
ARSJ	0.381423	0.182253	0.894233	0.139743	0.654276	0.716119	0.282601	0.582045
ARSK	7.14904	6.99907	6.60615	6.86298	8.09234	6.63189	8.01791	8.36328
ARSL	0	0	0.117068	0	0.0973351	0	0.231831	0
ARSLP1	0	0	0	0	0	0	0	0
ART1	0.0374234	0.0339461	0	0	0.0403369	0	0	0.0743247
ART2BP	0	0	0	0	0	0	0	0
ART2P	0	0	0	0	0	0	0	0
ART3	0.0939722	0	0	0	0	0	0	0
ART4	0	0	0	0	0	0	0	0
ART5	6.98566	7.88121	5.34833	5.29208	6.67213	6.77529	7.26451	7.56658
ARTN	0.980834	0.795362	0.175358	0.745568	0.651787	0.325039	0.276493	0.548145
ARV1	48.8094	50.2865	48.3435	52.9926	56.4467	54.5364	59.4524	55.2075
ARVCF	8.80666	7.43266	4.44482	6.2119	5.1783	8.27657	6.67841	7.07132
ARX	0.0783045	0	0.0184309	0.113918	0.0678638	0.0358086	0.175181	0.0937916
AS3MT	7.2896	7.57908	7.14066	7.55478	7.31445	7.41635	8.19471	7.84977
ASAH1	29.8342	29.5219	31.335	29.6613	35.2054	31.1913	34.2892	35.8144
ASAH1-AS1	0.163153	0.418666	0.565408	0.233895	0.357591	0.1087	0.244767	0.204729
ASAH2	2.03663	3.01025	1.35653	4.52766	0.820961	3.16444	4.14401	1.24532
ASAH2B	3.87839	2.75285	4.38746	2.98746	4.82986	2.60651	3.51319	3.67815
ASAP1	13.4943	17.8623	14.1173	17.6571	16.2133	20.1191	21.7607	19.1815
ASAP1-IT2	0	0.0207749	0	0.0238543	0.0248222	0	0	0
ASAP2	10.6043	8.09601	5.96687	7.01208	8.3779	9.07433	13.1144	10.7916
ASAP3	4.83985	4.17868	2.92994	3.20291	4.27143	4.07194	3.83074	4.37404
ASB10	0	0	0	0	0	0.0310654	0	0
ASB11	0.03309	0.0848775	0	0	0.0502507	0.105852	0	0.0213022
ASB12	1.05503	15.0535	10.1746	0.690646	11.7607	13.4166	12.6063	12.2269
ASB13	19.9057	0.531794	0.969827	22.3022	1.01042	0.842913	0.907402	0.892109
ASB14	0	19.7715	21.7519	0	22.8888	20.9284	21.3086	22.0689
ASB15	0	0	0	0	0	0	0	0
ASB15-AS1	0	0.015211	0	0	0	0	0	0
ASB16	0	0	0	0	0	0	0	0.352152
ASB16-AS1	3.57894	0.12207	0.0322201	6.03386	0.0702761	0.0494231	0.022046	0.183129
ASB17	0	4.5102	2.64695	0	5.03764	4.87492	4.88857	5.88121
ASB1	0.10929	0	0	0.0620754	0	0	0	0
ASB18	9.96273	0.0570205	0.0742173	8.53044	0.0853941	0.0180691	0.0378366	0.0314719
ASB2	0.0427412	0.0580175	0	0.0222101	0.0231206	0.048781	0	0.0213022
ASB3	15.0267	15.1373	13.3312	12.6865	14.3359	13.4284	14.8349	13.6458
ASB4	0	0	0	0	0	0	0	0.0117788
ASB5	0.044709	0.0143943	0.0936778	0	0.0533242	0	0.0485603	0.0491254
ASB6	17.5323	18.4519	16.2646	16.5709	17.9117	17.9061	17.7729	17.9777
ASB7	7.98937	8.87234	7.46181	8.13424	8.38999	8.16854	8.75648	8.6305
ASB8	13.3586	14.4611	16.3523	15.1022	14.9523	13.1281	15.661	13.8484
ASB9	0.0593174	0	0	0	0	0	0	0
ASB9P1	0	0	0	0	0	0	0	0
ASCC1	24.7364	22.7043	28.387	22.8363	23.6774	25.7226	25.3335	26.1776
ASCC2	39.8151	43.1527	34.9221	35.0586	31.8257	34.1594	38.7316	36.7475
ASCC3	17.7153	19.641	18.7302	18.8194	20.7247	18.8888	22.7667	21.9056
ASCL1	0	0.0501061	0	0	0.0199899	0	0	0.0184187
ASCL2	0.0325505	0.0885143	0.0384253	0.0676752	0	0	0.0658601	0
ASCL3	0	0	0	0	0	0	0	0
ASCL4	0	0	0	0	0	0.0275111	0	0.0720948
ASCL5	0.13734	0.290063	0.0809219	0.02379	0.123778	0.0261129	0	0.228086
ASDURF	6.05221	5.15745	7.44808	16.7461	11.2514	16.1637	15.3418	12.6451
ASF1A	11.6677	13.1806	13.7171	14.2808	14.8392	12.4897	13.4426	13.9309
ASF1B	74.8099	75.8385	92.1088	88.4683	82.958	85.8227	74.5922	78.8766
ASGR1	2.03711	2.10788	2.26327	1.39676	1.93908	1.5557	2.01158	1.86319
ASGR2	0	0	0	0	0	0	0	0
ASH1L	5.91454	6.62404	6.39163	6.41835	7.16031	6.44537	8.75254	8.75271
ASH1L-AS1	1.95059	2.98939	3.50773	3.99879	3.30381	3.21393	2.84324	2.01168
ASH1L-IT1	0	0.290968	0	0	0	0	0.153724	0
ASH2L	23.6123	21.621	21.933	21.9511	22.4317	21.5605	25.9314	25.1562
ASH2LP1	0	0	0	0	0	0	0	0
ASH2LP2	0	0	0	0	0.033206	0	0.0311356	0
ASH2LP3	0	0.026324	0.0342788	0.0604059	0	0.0330869	0.0294265	0.0289107
ASIC1	13.991	15.43	13.8793	15.5193	15.0217	14.6392	16.404	17.4037
ASIC2	0	0	0	0	0	0	0	0
ASIC3	2.42652	3.42291	1.43087	1.83169	1.52054	2.36311	5.49821	3.92981
ASIC4	0.0382241	0.049017	0	0	0.043722	0.0436548	0.0367116	0.0540611
ASIC4-AS1	0	0.114804	0	0	0	0	0.122981	0
ASIC5	0	0	0	0	0	0	0	0
ASIP	0.0986382	0	0	0	0	0.110087	0.0978011	0
ASL	10.5859	9.6263	7.91593	7.90774	8.35232	7.90834	8.02631	7.79268
ASLP1	0.486553	0.509221	0.554125	0.580032	0.758143	0.518853	0.58718	0.523695
ASMT	0	0	0	0	0.0563822	0	0	0
ASMTL	21.2543	22.4095	21.7376	20.1942	22.7484	21.6203	22.5906	22.871
ASMTL-AS1	1.36785	0.478875	0.938834	1.01999	1.36922	1.04578	1.37639	1.22575
ASNS	172.341	170.265	186.35	189.766	171.578	167.661	177.905	177.952
ASNSD1	44.2336	45.1993	46.0808	47.5265	47.9817	44.6326	47.9384	47.7315
ASNSP1	5.11606	3.87997	3.67077	3.7673	3.25837	3.61022	3.2899	2.43654
ASNSP3	0	0.0342188	0	0	0	0.0428451	0.0762044	0
ASNSP4	0	0	0	0	0	0	0	0
ASNSP6	0	0	0	0	0	0	0	0
ASPA	0.0891675	0.0582186	0.0948479	0.0589542	0.0776682	0.12965	0.0194379	0.0729976
ASPDH	0	0.108335	0	0	0	0	0	0
ASPG	0.21266	0	0	0.0274088	0	0.122505	0.204183	0
ASPH	45.4194	43.4156	41.2313	49.9176	49.9118	41.7095	59.2786	53.7011
ASPHD1	1.32856	1.78749	1.37522	1.44738	1.17337	1.63131	2.09405	0.985257
ASPHD2	4.92824	5.44171	5.21771	5.42537	5.67389	5.16573	5.36753	6.01264
ASPM	6.99398	8.58155	7.76449	8.85988	9.49	7.44573	11.1896	11.3383
ASPN	0	0	0	0	0.0241855	0	0	0
ASPRV1	0.317804	0.331464	0.405594	0.202983	0.489008	0.374626	0.175356	0.220238
ASPSCR1	15.6129	15.8204	11.4283	12.6678	14.8372	13.6395	14.9081	13.4691
ASRGL1	17.4003	21.9675	23.0746	26.8462	21.2074	23.7705	21.3754	22.039
ASS1	112.582	102.022	98.0409	103.68	114.254	100.421	101.552	107.954
ASS1P1	0	0	0	0	0	0	0	0
ASS1P10	0	0	0	0	0	0	0	0
ASS1P11	0	0	0	0	0	0	0	0
ASS1P12	0	0	0	0	0	0	0	0
ASS1P13	0	0	0	0	0	0	0	0
ASS1P14	0.0403361	0	0	0	0	0	0	0
ASS1P2	0.570117	0.886961	0.240719	0.0423407	0.482452	0.462119	0.575331	0.767734
ASS1P3	0	0	0	0	0	0	0	0
ASS1P4	0	0	0	0	0	0	0	0
ASS1P5	0	0	0	0	0	0	0	0
ASS1P6	0	0	0	0	0	0	0	0
ASS1P7	0	0	0	0	0	0	0	0
ASS1P9	0	0	0	0	0	0	0	0
ASTE1	5.20637	5.46497	4.60499	5.16492	6.45585	4.3247	5.95569	6.901
ASTL	0.0191897	0	0.110091	0	0.0415434	0	0.0916138	0
ASTN1	0.24567	0.166677	0.114062	0.176347	0.236587	0.277477	0.246819	0.181657
ASTN2	4.93869	3.889	3.53657	3.34341	4.13284	3.09114	3.82472	5.12075
ASTN2-AS1	0	0	0	0	0	0	0	0
ASXL1	28.8871	32.6675	30.2882	31.3089	29.7918	29.2835	35.5451	37.4133
ASXL2	7.5814	7.70573	7.2086	8.43452	7.69252	7.17525	9.05068	8.62204
ASXL3	1.25568	1.11219	1.07331	0.91041	1.33856	1.048	0.941379	1.38225
ASXL3-DT	0.0183765	0	0.0216375	0	0	0.020992	0	0
ASZ1	0	0	0	0.0171596	0	0	0	0
ATAD1	37.0662	37.7043	37.1013	42.4606	39.2996	38.3624	44.5334	43.8364
ATAD2	20.5961	22.9293	21.9602	20.533	23.0355	20.0505	25.5777	25.1153
ATAD2B	3.34149	3.30527	3.44651	3.35832	3.14882	3.74806	4.61276	4.77009
ATAD3A	36.9447	43.1448	36.7372	34.5836	39.6157	37.715	40.3284	40.0248
ATAD3B	31.854	33.9284	33.2525	32.0053	31.3084	36.4254	35.5838	33.4723
ATAD3C	0.0122605	0.0339069	0.0149245	0.44049	0.300423	0	0.400215	0.339279
ATAD5	2.90882	2.91719	2.51467	3.10085	2.90012	2.82747	3.80569	3.84997
ATAT1	13.4044	11.9577	11.3819	10.2405	13.2839	12.2338	12.2321	11.9156
ATCAY	0.0312123	0	0	0.0184298	0.0393653	0.0204312	0	0.0266154
ATE1	11.395	11.2851	13.5298	12.7494	13.609	13.343	15.4368	16.7098
ATE1-AS1	1.49762	1.55961	1.7145	0.805341	1.01033	1.24694	1.53214	1.22371
ATF1	26.1222	26.2446	29.3554	28.658	28.8449	29.0168	32.9369	28.1872
ATF1P1	0	0	0	0	0	0	0	0
ATF2	18.6127	21.6582	21.6799	17.9723	21.5371	19.3858	24.1291	22.409
ATF3	83.5171	81.7343	110.302	118.362	88.3183	73.5576	81.9992	80.014
ATF4	859.393	881.028	866.216	846.306	900.92	875.652	901.401	940.678
ATF4P1	0.142676	0.0864165	0	0.0494588	0	0.0538606	0.0479016	0.0942423
ATF4P2	0.142676	0.0864165	0	0.0494588	0	0.0538606	0.0479016	0.0942423
ATF4P3	0	0.0447139	0.116281	0.102643	0.0531855	0.224664	0.0498635	0.0490653
ATF4P4	0	0	0	0	0	0	0	0
ATF5	11.2204	10.5809	8.7884	7.48489	11.86	12.5858	11.4753	9.71472
ATF6	29.853	31.7099	29.2871	30.0326	30.0148	30.5353	32.5911	31.2389
ATF6B	32.1621	30.7936	31.1998	30.5347	32.3633	32.685	36.7632	34.3931
ATF6-DT	0.10736	0.393414	0.385549	0.223705	0.11387	0.119506	0.106167	0.104896
ATF7	12.5428	10.6924	12.9351	13.7685	12.48	13.9188	15.5852	14.7284
ATF7IP2	17.0868	18.5572	15.4404	16.1765	17.699	17.0127	18.341	20.516
ATF7IP	6.87423	7.88761	8.99164	6.72202	5.94081	9.43569	9.40875	9.06865
ATF7-NPFF	0	0.222842	0	0	0	0	0.00098356	0
ATG101	26.405	27.4381	25.9563	22.1468	22.0207	21.2393	23.5847	21.6346
ATG10	4.35707	6.44778	4.40557	4.7903	3.97844	6.26196	5.54042	6.1786
ATG10-AS1	0	0.0828573	0	0	0	0	0	0
ATG10-IT1	0	0	0	0	0	0	0	0
ATG12	26.3706	20.5511	24.3577	21.6664	21.7276	24.0499	23.9851	31.4696
ATG12P1	0	0	0	0	0	0	0	0
ATG12P2	0	0	0	0	0	0	0	0
ATG13	34.6805	40.0895	38.4142	30.2306	36.3217	34.8014	40.2806	39.236
ATG14	2.14566	2.01492	1.8532	2.52503	2.12701	1.95322	2.49162	2.21046
ATG16L1	9.35408	9.40685	9.32687	8.44848	8.7088	7.72192	8.82895	10.3574
ATG16L2	3.88055	4.69121	2.99754	4.69349	5.30442	2.975	4.68066	4.97481
ATG2A	5.31695	5.74936	5.12299	5.36048	5.2212	6.18681	6.64586	6.30773
ATG2B	4.15064	4.95435	4.0562	4.78869	6.21675	5.96072	6.32697	6.33602
ATG3	63.977	68.6261	60.0096	60.3859	69.3164	69.4487	76.7662	71.8316
ATG4A	16.7923	17.058	16.0708	14.3324	16.4336	17.223	17.0488	16.1663
ATG4AP1	0	0	0	0	0	0	0	0
ATG4B	41.6212	53.4864	35.9022	45.9267	41.5632	47.6409	52.1149	44.2597
ATG4C	17.9624	19.1051	23.2494	23.5316	21.9797	20.4226	22.489	21.9858
ATG4D	24.5086	29.1028	24.7111	20.826	22.9409	25.7556	25.2015	22.4019
ATG5	15.2683	15.7429	15.1077	16.7054	17.6547	17.6701	18.9443	17.7576
ATG7	24.7158	25.7836	17.0594	18.0403	19.4259	17.6632	18.0394	22.5477
ATG9A	27.0511	31.1665	29.4707	26.9206	27.1055	25.2394	29.7062	28.5245
ATG9B	0.227476	0.147942	0.0568681	0.252855	0.388537	0.206572	0.198097	0.432081
ATIC	132.625	148.316	153.598	159.839	139.178	138.452	142.759	149.09
ATL1	1.83197	1.5948	1.52413	1.66722	1.52082	1.97662	2.02719	2.31538
ATL2	42.3388	43.2114	41.8875	47.5523	56.5702	42.8304	51.5132	60.117
ATL3	11.553	9.51131	9.68039	10.4356	11.7984	10.5454	10.718	11.2625
ATM	3.43744	4.18643	4.08589	5.55795	3.54763	3.5179	5.77128	5.7401
ATMIN	14.904	16.3803	19.8865	22.397	20.7217	18.1047	18.7756	18.1659
ATN1	45.9393	51.6624	54.5424	49.7854	52.4113	55.1445	58.8211	55.5363
ATOH1	0.250896	0.283789	0.394071	0.347665	0.316716	0.167061	0.191044	0.333494
ATOH7	0.126897	0.11501	0.486777	0.857432	0.342394	0.180482	0.321023	0.189272
ATOH8	0.268344	0.347776	0.436441	0.269387	0.522542	0.174132	0.100596	0.382478
ATOX1	103.267	102.451	112.304	99.9801	96.5599	103.482	88.3702	96.4772
ATOX1-AS1	0	0	0	0	0	0	0	0
ATP10A	0	0	0	0	0	0	0	0
ATP10B	0.0143398	0	0	0	0	0	0	0.0143608
ATP10D	2.07123	1.8122	2.56385	1.77473	3.87619	1.95911	2.37765	1.67468
ATP11A	6.04464	7.4267	10.9795	9.38258	7.52163	7.28602	11.7677	9.58091
ATP11A-AS1	0	0	0	0	0	0	0	0
ATP11B	13.0526	14.4807	11.1911	13.1114	13.747	16.2053	18.7743	17.1684
ATP11B-DT	0.100136	0	0	0.182136	0	0	0.0507682	0
ATP11C	16.3229	16.679	18.906	21.9549	20.7682	17.3656	24.2177	22.9731
ATP12A	0.0717739	0.0908384	0.0709268	0.052235	0.116733	0.109527	0.0819378	0.0717041
ATP13A1	27.5741	36.3065	25.724	24.818	25.4782	26.8261	32.4116	27.691
ATP13A2	27.3849	27.0968	32.2634	28.2512	30.4367	29.3612	28.663	27.0004
ATP13A3	15.1488	11.2567	16.0366	16.0978	15.452	12.1279	18.8675	19.936
ATP13A3-DT	0.141828	0.136694	0.239875	0.108907	0.138727	0.126438	0.180689	0.110937
ATP13A4	0.00590846	0.102284	0.00696547	0.0061384	0.0160077	0	0.0336184	0.216453
ATP13A4-AS1	0.0700722	0	0	0	0	0	0	0
ATP13A5	0	0	0	0	0	0	0	0
ATP13A5-AS1	0	0.131649	0	0.149169	0.150492	0	0.41991	0.138629
ATP1A1	288.684	300.363	331.198	319.93	299.811	289.315	308.526	317.43
ATP1A1-AS1	2.72821	2.61856	3.31925	3.05421	2.97049	2.81387	3.40697	2.8975
ATP1A2	0	0.0364842	0	0.0104297	0	0	0.0204507	0
ATP1A3	7.86318	7.80939	8.74348	7.77659	7.78252	8.15687	8.52925	7.79133
ATP1A4	0	0	0.0267484	0.0469225	0.0123334	0	0.0356338	0
ATP1B1	14.7896	14.5664	17.1186	18.5408	17.2725	17.2318	20.4816	18.8243
ATP1B1P1	0.0577691	0.10512	0.205532	0.0600929	0.0619726	0.130457	0.28999	0
ATP1B2	8.05757	7.18597	6.47097	5.22374	7.53646	7.81493	7.97126	10.4662
ATP1B3	114.164	113.939	134.285	126.815	135.202	118.698	127.131	136.084
ATP1B3-AS1	0	0.197666	0	0	0	0	0	0
ATP1B3P1	0	0	0	0	0.0709484	0	0.066321	0
ATP1B4	0	0	0	0	0	0	0.0117823	0
ATP23	7.95241	7.47071	7.87471	6.83175	10.306	8.19337	12.4846	9.09523
ATP2A1	0.717296	1.50377	0.626899	0.477265	1.35733	0.580184	1.51462	1.59819
ATP2A1-AS1	36.8798	39.1615	47.3699	39.1509	40.4971	46.957	43.4151	40.6728
ATP2A2	70.1544	72.8301	75.3228	77.825	75.916	71.2969	80.1406	77.6898
ATP2A3	1.66518	2.34788	2.05287	1.48893	1.75171	1.50911	2.46197	3.22104
ATP2B1	19.5396	20.7384	24.4097	23.9856	22.8981	23.1702	22.9889	27.0382
ATP2B1-AS1	0.184632	0.200231	0.521402	0.792959	0.266899	0.507097	0.175477	0.282803
ATP2B2	0.0509364	0	0	0	0	0	0.01337	0.0762705
ATP2B3	0.279819	0.450436	0.237723	0.337199	0.397493	0.438037	0.645747	0.448803
ATP2B4	6.53402	7.54266	8.00549	7.64353	8.54587	7.21856	9.0764	8.7916
ATP2C1	24.7286	27.9932	26.7069	28.4801	31.1508	30.5355	33.3106	35.0401
ATP2C2	0	0	0	0	0	0	0	0
ATP2C2-AS1	0.06031	0.0954216	0.0177424	0.0156675	0.130689	0.120682	0.168685	0.0602067
ATP4A	0.0490565	0.155449	0.194452	0.131958	0.132587	0.0279682	0.294654	0.206084
ATP4B	0	0	0	0	0	0	0	0
ATP5F1A	279.518	286.569	282.338	288.175	277.872	261.36	287.573	296.005
ATP5F1AP1	0	0	0	0	0	0	0	0
ATP5F1AP10	0	0	0.035223	0	0.0322331	0	0	0.0296972
ATP5F1AP2	0	0	0	0	0	0	0	0
ATP5F1AP3	0	0	0	0	0	0	0	0.0318318
ATP5F1AP7	0.0386486	0	0	0	0	0	0	0
ATP5F1AP8	5.46e-08	0	0	0	0	0	0	0
ATP5F1B	726.395	721.245	708.199	671.983	675.596	657.82	675.73	687.515
ATP5F1BP1	0	0	0	0	0	0	0	0
ATP5F1C	208.824	209.249	207.213	201.075	215.146	197.913	213	217.289
ATP5F1CP1	0	0	0	0	0	0	0	0
ATP5F1D	139.571	128.334	140.084	138.113	142.125	169.218	147.304	139.154
ATP5F1E	82.3571	85.8868	88.886	94.0701	103.498	97.4029	100.086	90.155
ATP5F1EP2	0	0	0	0	0	0	0	0
ATP5IF1	356.795	363.186	424.703	408.573	387.37	391.034	387	372.725
ATP5MC1	241.92	238.402	229.373	243.49	235.62	269.207	230.396	222.879
ATP5MC1P2	0	0	0.221658	0	0	0.199074	0.176633	0
ATP5MC1P4	0	0	0	0	0	0	0	0
ATP5MC1P5	0	0	0	0	0.190402	0	0	0
ATP5MC1P7	0	0	0	0	0	0	0	0
ATP5MC2	814.053	807.711	814.244	819.947	744.414	731.838	731.307	747.877
ATP5MC2P1	0	0	0	0	0	0	0	0
ATP5MC2P2	0	0	0	0	0	0	0	0
ATP5MC2P3	0	0	0	0	0	0	0	0
ATP5MC2P4	0	0	0	0	0	0	0	0
ATP5MC3	382.332	366.983	383.38	378.541	378.555	387.56	351.706	345.493
ATP5ME	699.952	707.714	717.939	726.697	685.976	658.267	688.215	673.363
ATP5MF	863.515	851.659	929.281	921.754	900.936	878.222	833.24	827.626
ATP5MFP2	0	0	0	0	0	0	0	0
ATP5MFP3	0	0	0	0	0	0	0	0
ATP5MFP4	0	0	0	0	0	0	0	0
ATP5MFP5	0	0	0	0	0	0	0	0
ATP5MFP6	0	0	0	0	0	0	0	0
ATP5MF-PTCD1	12.6914	14.3498	13.5239	11.2985	12.4051	12.47	12.9404	13.3658
ATP5MG	194.529	202.047	204.302	228.052	186.757	199.414	202.288	197.847
ATP5MGL	0	0	0	0.142718	0	0	0	0
ATP5MGP1	0	0	0	0	0	0	0	0
ATP5MGP2	0	0	0	0	0	0	0	0
ATP5MGP3	0	0	0	0	0	0	0	0
ATP5MGP6	0	0	0	0	0	0	0	0
ATP5MGP7	0	0	0	0	0	0	0	0
ATP5MGP8	0	0	0	0	0	0	0	0
ATP5MJ	209.308	189.044	227.923	241.253	210.536	197.774	187.784	201.563
ATP5MK	365.226	344.686	398.396	393.402	381.014	351.623	369.277	342.382
ATP5MKP1	0	0	0	0	0	0	0	0
ATP5PB	458.594	466.295	435.984	432.169	457.579	444.135	473.32	468.683
ATP5PBP1	0	0	0	0	0	0	0	0
ATP5PBP2	0	0	0	0	0	0	0	0
ATP5PBP3	0	0	0	0	0	0	0	0
ATP5PBP4	0	0	0	0	0	0	0	0
ATP5PBP5	0.15616	0	0	0	0	1.34e-05	0	0.469821
ATP5PBP6	0	0	0	0	0	0	0	0
ATP5PBP7	0	0	0	0	0	0	0	0
ATP5PD	240.629	233.947	254.769	263.61	225.538	226.022	222.795	229.524
ATP5PDP1	0	0	0	0	0	0	0	0
ATP5PDP2	0	0	0	0	0	0	0	0
ATP5PDP4	0	0	0.173044	0	0	0	0	0
ATP5PF	285.428	276.942	297.215	287.232	302.246	293.48	282.802	283.194
ATP5PFP1	0	0	0	0	0	0	0	0
ATP5PO	460.326	448.179	463.521	467.259	445.448	426.217	442.212	447.575
ATP5POP1	0	0	0	0	0	0	0	0
ATP6AP1	94.585	98.3594	103.993	97.1389	94.1966	96.1972	97.5427	96.553
ATP6AP1L	1.79156	1.73528	1.43584	2.20442	1.51827	1.33287	2.2931	2.25279
ATP6AP2	61.8358	64.3932	59.1021	65.0178	69.2501	64.8261	68.4755	70.548
ATP6V0A1	28.842	33.589	30.6717	30.3611	33.2926	34.5716	32.8916	34.7114
ATP6V0A2	8.76734	8.74777	7.89469	8.89922	8.50543	8.89887	10.3127	8.46507
ATP6V0A4	0	0	0	0	0.0326892	0	0	0
ATP6V0B	139.054	130.158	98.8406	94.9491	109.313	101.142	96.8352	93.3561
ATP6V0C	160.518	189.943	214.663	220.073	202.196	224.219	199.194	177.889
ATP6V0CP2	0	0	0	0	0	0	0	0
ATP6V0CP3	0	0	0	0	0	0	0	0
ATP6V0CP4	0	0	0	0	0	0	0	0
ATP6V0D1	69.2359	71.5211	58.5512	57.222	60.1668	60.7905	62.1132	60.6582
ATP6V0D1-DT	1.63534	1.94987	2.34763	2.14469	1.37036	1.74754	1.52444	1.38729
ATP6V0D2	0.0775998	0.140406	0.137081	0.450263	0.125989	0.243545	0.319682	0.233769
ATP6V0E1	84.5316	85.1673	89.3316	89.2346	90.4927	88.8858	87.8761	83.9963
ATP6V0E1P1	0	0	0	0	0	0	0	0
ATP6V0E1P2	0	0	0	0	0	0	0	0
ATP6V0E1P3	0	0	0	0	0	0	0	0
ATP6V0E1P4	0	0	0	0	0	0	0	0
ATP6V0E2	81.3114	82.5586	90.7458	77.0202	82.0744	86.1501	82.2672	76.8117
ATP6V0E2-AS1	1.92378	2.32881	3.02314	2.80804	2.07667	2.23427	2.34322	2.35092
ATP6V1A	33.911	32.7298	29.4835	32.1221	32.1647	30.0812	38.9328	41.391
ATP6V1B1	0.871508	1.49582	0.531793	0.861152	0.959243	0.669608	1.06067	1.05047
ATP6V1B1-AS1	1.80172	1.90492	3.52753	2.6199	2.62879	2.8136	2.85859	2.53427
ATP6V1B2	26.2143	26.7777	26.2136	24.9734	30.4528	22.8896	30.3575	28.3542
ATP6V1C1	17.7321	20.788	19.484	21.0159	19.2617	19.0782	24.118	24.6038
ATP6V1C2	2.41067	3.46903	2.17286	3.93783	2.21836	2.41948	3.93266	3.99024
ATP6V1D	46.5776	52.5065	54.0397	52.4134	53.4678	50.6295	48.9379	50.7695
ATP6V1E1	103.127	100.028	94.3219	94.8833	91.0767	91.3285	93.9027	93.33
ATP6V1E1P1	0	0	0	0	0	0	0	0
ATP6V1E1P3	0	0	0	0	0	0	0	0
ATP6V1E2	6.76021	7.08756	10.5614	9.66805	9.50964	9.49892	7.38244	8.307
ATP6V1F	347.164	333.067	364.366	343.696	332.967	333.596	307.138	318.231
ATP6V1FNB	0.206543	0.207375	0.296866	0.417293	0.360846	0.249558	0.210303	0.252225
ATP6V1G1	61.5755	65.6406	65.0782	62.1147	71.469	67.1175	70.924	72.9861
ATP6V1G1P2	0	0	0	0	0	0	0	0
ATP6V1G1P3	0	0	0	0	0	1.197	0.702709	0
ATP6V1G1P4	0	0	0	0	0	0	0	0
ATP6V1G1P5	0	0	0	0	0	0	0	0
ATP6V1G1P7	0	0	0	0	0	0.263842	0	0.232442
ATP6V1G2	2.19581	2.39068	3.2895	3.84278	2.70063	2.32411	3.20408	2.13337
ATP6V1G2-DDX39B	6.30613	4.90648	5.49037	7.88018	6.57026	6.88196	5.90308	9.56006
ATP6V1G3	0	0	0	0	0	0	0	0
ATP6V1H	21.5663	19.923	18.4505	17.0929	17.955	21.9621	19.3738	21.3067
ATP7A	4.82611	4.10329	4.84795	4.92679	4.80406	4.61309	5.27101	5.29172
ATP7B	6.54965	5.85351	6.49148	6.62407	7.09134	6.22731	6.80021	7.49618
ATP8A1	3.54202	3.6726	4.42111	4.70767	5.13758	3.83298	5.93298	5.86261
ATP8A1-DT	0	0	0.808794	0	0	0	0	0
ATP8A2	0.662868	0.673503	0.268092	0.581427	0.614577	0.254507	0.597892	1.02272
ATP8A2P2	0	0	0	0	0	0	0	0
ATP8A2P3	0	0.0283904	0	0	0.0338135	0	0.158519	0.031153
ATP8B1	0.235515	0.378143	0.338937	0.609658	0.545429	0.336588	0.463947	0.826669
ATP8B2	16.0863	16.9425	17.5141	16.5774	18.1265	17.7405	19.8084	19.7969
ATP8B3	0.805949	0.655421	0.38736	0.610339	0.896752	0.782395	0.981091	1.69381
ATP8B4	0.216991	0.0641534	0.0400274	0	0.0377963	0.158388	0.0172819	0.0107661
ATP8B5P	0	0.0164326	0	0.0188855	0	0	0.0321339	0.0279614
ATP9A	7.60647	8.13563	8.714	8.74097	8.33152	7.94929	9.15815	9.33708
ATP9B	5.63654	5.11864	8.06305	4.70489	4.37603	3.76034	7.07581	6.18478
ATPAF1	81.7884	77.2152	91.7189	88.0756	82.9636	90.8383	95.1628	83.371
ATPAF2	25.7884	27.8198	22.6021	22.6195	30.1657	28.0086	29.2004	29.9191
ATPSCKMT	8.17747	7.64311	7.80056	7.94724	6.40493	8.25309	9.71364	6.89071
ATR	6.14383	6.15188	7.11601	8.62365	6.72012	6.5462	7.75689	7.42883
ATRAID	111.679	112.682	95.3809	97.9633	100.921	102.14	100.087	98.665
ATRIP	12.9868	14.4719	13.6953	11.0024	14.5753	12.662	12.6216	13.9911
ATRN	9.49795	10.7171	10.1836	11.0272	10.162	10.1237	12.2045	11.6184
ATRNL1	4.68562	3.67439	4.02017	5.21184	4.05791	3.68224	5.17978	5.11069
ATRX	16.4368	18.6391	21.4268	19.6094	21.0446	20.0777	22.6109	25.5056
ATXN10	126.857	129.202	131.545	122.631	140.413	126.26	129.062	156.489
ATXN1	6.42267	6.86857	6.70326	6.26406	8.58406	9.50556	8.20955	7.9212
ATXN1-AS1	2.24559	2.22968	3.63518	4.21708	3.6716	3.80055	3.09337	2.76187
ATXN1L	5.78181	6.46914	4.58532	4.749	6.4579	4.90565	7.14029	6.49568
ATXN2	36.0587	38.4833	32.7579	29.8974	33.1702	35.339	42.4562	39.6234
ATXN2-AS	0.833187	0.255455	2.50737	1.44801	0.292465	0.459617	0.544191	0.538824
ATXN2L	108.308	124.219	104.737	96.9785	119.481	124.461	135.226	139.715
ATXN3	12.1013	10.2395	11.4578	11.8818	8.54017	12.4145	10.1697	10.6833
ATXN7	6.9867	7.80412	6.26724	6.98287	7.70931	7.94437	7.74931	10.2209
ATXN7L1	2.95109	3.49225	2.42928	4.22705	3.59028	2.29254	3.56429	3.90059
ATXN7L2	5.68252	6.43871	6.06804	5.07646	6.12679	6.04963	6.93947	6.67263
ATXN7L3	28.6627	30.7752	28.1987	31.547	29.9015	32.1828	35.2549	38.7851
ATXN7L3-AS1	0.217466	0.298894	0	0.113288	0.115291	0.241973	0.214962	0.424804
ATXN7L3B	18.9835	18.7951	21.6414	21.645	19.6302	19.3033	20.2049	20.1512
ATXN8OS	0.0178591	0.0161531	0	0	0	0.0793561	0.0181487	0.0178168
AUH	5.90789	6.80247	6.82821	8.36992	7.82188	6.81285	8.90581	9.44675
AUNIP	14.6076	15.9365	16.6751	18.4541	18.3617	14.6147	16.2137	15.9184
AUP1	135.98	140.312	118.385	119.72	130.095	125.757	133.549	127.445
AURKA	55.7375	55.5134	55.1269	50.6728	53.3316	51.5717	56.4575	59.7352
AURKAIP1	128.755	137.576	139.89	123.958	129.264	127.412	119.807	108.924
AURKAP1	0.22242	0.14917	0.598708	0.0607693	0.100607	0.260196	0.290265	0.244034
AURKAP2	0	0	0	0	0	0	0	0
AURKB	133.789	138.082	117.103	126.185	132.239	133.823	130.812	135.762
AURKBP1	0.813756	0.554705	0.0602394	0.158678	0.273243	0.115087	0.35817	0.251834
AURKC	0.116151	0.489748	0.216845	0.547066	0.536967	0.257944	0.399191	0.226557
AUTS2	34.6507	37.2554	34.4032	32.8706	40.1886	49.2797	51.8067	51.2653
AVEN	6.29289	5.63985	7.15386	7.05698	5.10674	6.43222	6.324	5.97536
AVIL	0.476222	0.363718	0.0716121	0.0352423	0.221547	0.0190058	0.313412	0.232113
AVL9	9.37155	10.6849	9.1622	9.68382	11.2279	7.95091	13.1381	10.2228
AVP	0	0	0	0	0	0	0	0
AVPI1	9.98823	9.79902	9.61422	9.20139	9.8123	8.96844	11.1014	11.7945
AVPR1A	0.166069	0.606561	0.0413198	0.00730682	0.0458063	0.0930888	0.0501952	0.163181
AVPR1B	0.0263054	0.106532	0	0.242102	0.0380579	0.0100451	0.0268065	0.00876658
AVPR1B-DT	0	0	0	0	0	0	0	0
AVPR2	0	0	0	0	0	0	0	0
AWAT1	0	0.0949446	0	0	0	0	0	0.106201
AWAT2	0	0	0	0	0.0472822	0	0	0
AXDND1	0.304293	0.0981017	0.143647	0	0.288158	0	0.186741	0.12486
AXIN1	16.549	17.5407	16.6534	15.842	17.3725	18.0295	20.8868	18.1438
AXIN2	3.88464	3.90143	3.216	2.64718	3.83607	4.18437	4.26098	5.32193
AXL	0.108731	0.067706	0.01109	0	0.0387072	0.0612633	0.0726553	0.124822
AZGP1	0	0.143688	0	0	0	0.0262392	0.116081	0
AZGP1P1	0	0	0	0	0	0	0	0
AZGP1P2	0.501122	0	0	0	0	0	0	0
AZI2	52.9357	55.3255	60.741	52.9945	60.5908	58.2903	64.5212	60.6473
AZIN1	43.79	44.9672	43.9356	48.0261	49.6521	45.5422	50.7069	51.8105
AZIN2	3.01068	4.45436	2.70377	2.96121	3.25715	2.12083	5.14327	3.46514
AZU1	0.175213	0.0265127	0.0352246	0	0.0599511	0	0	0.0828286
B2M	176.611	181.976	215.934	216.545	202.574	205.234	192.678	195.752
B3GALNT1	0	0	0	0	0.0127767	0	0.0239932	0
B3GALNT1P1	0	0	0	0	0	0	0	0
B3GALNT2	14.3061	15.0518	14.7691	14.8499	16.0035	14.9323	16.6731	18.3675
B3GALNT2P1	0.0380943	0	0	0	0	0	0	0
B3GALT1	0.517107	0.532583	0.429871	0.654061	0.427652	0.463789	0.662819	0.566983
B3GALT1-AS1	0.154414	0	0.186459	0	0	0.456126	0	0
B3GALT2	0	0.0570092	0	0	0.0136767	0	0.0128409	0
B3GALT4	0.223144	0.213974	0.164497	0.20295	0.150656	0.426572	0.0847752	0.138804
B3GALT5	0.00328985	0.0296923	0.0115892	0.0170931	0.0279109	0.0294356	0	0
B3GALT5-AS1	0.121718	0.144403	0.136773	0.0538025	0.094412	0.079694	0.0443508	0.073905
B3GALT6	11.7185	13.8165	16.2691	16.1973	15.2883	17.0584	14.416	13.0846
B3GALT9	2.89707	2.78005	2.64215	3.54967	3.28507	3.49528	3.05051	2.95601
B3GAT1	0.192972	0.116557	0.0963968	0.273032	0.209105	0.268997	0.317082	0.284795
B3GAT1-DT	0	0	0.112591	0.0494559	0.042068	0	0	0
B3GAT2	0.88772	0.702541	0.993688	0.895968	0.844697	1.03643	0.767384	0.887594
B3GAT3	31.7862	34.7709	41.0446	36.4856	34.1428	37.6915	34.1797	30.4313
B3GAT3P1	0.135909	0.186331	0.0812064	0.21417	0.0735195	0	0	0.0670094
B3GLCT	5.24424	5.41371	5.39842	6.09665	5.20835	5.12442	6.75701	6.93527
B3GNT2	7.70251	9.54016	9.46926	10.2944	10.6011	8.86211	10.8671	10.0304
B3GNT3	0.439621	0.152959	0.278738	0.19334	0.460418	0.160723	0.154737	0.252639
B3GNT4	1.26722	1.89827	0.773116	0.826297	3.15546	1.73822	1.71336	1.83581
B3GNT5	3.31282	4.13198	4.3274	4.48894	5.50767	3.73429	4.71264	5.24901
B3GNT6	0	0	0	0.020004	0	0	0.0191375	0.102207
B3GNT7	0.0948964	0.0800271	0.104152	0.277642	0.0822796	0.106025	0.188394	0.0913712
B3GNT8	0.15583	0.197708	0.294253	0.453562	0.235488	0.571346	0.438144	0.289451
B3GNT9	0.442277	0.624642	0.376783	0.332626	0.583856	0.500582	0.582255	0.655621
B3GNTL1	4.49345	5.25085	3.82279	5.02517	5.95187	6.7361	5.91	7.6662
B3GNTL1P1	0	0	0	0	0	0	0	0
B4GALNT1	5.46335	6.25619	7.11359	6.59468	6.41288	6.78598	4.66121	4.12738
B4GALNT2	0.0100257	0.0469428	0	0	0	0.0114983	0.0102285	0.0258088
B4GALNT2P1	0	0	0	0	0	0	0	0
B4GALNT3	8.23132	10.7028	9.78505	10.4248	9.74633	11.184	11.7929	10.2759
B4GALNT4	8.79881	6.37769	4.25762	4.3279	4.06589	6.68165	11.7162	9.69191
B4GALT1	15.5658	15.7946	17.4538	18.1	16.4636	16.1533	17.7499	18.373
B4GALT1-AS1	0.440271	0.392584	0.310511	0.567576	0.272686	0.571678	0.126932	0.12417
B4GALT2	54.1249	53.4122	57.4581	53.372	55.0142	54.7554	56.0431	54.7977
B4GALT3	72.308	67.4907	64.2948	69.663	71.8839	63.5965	66.4635	72.9045
B4GALT4	8.0494	8.18143	8.13418	10.0353	9.04491	7.8806	11.4142	11.0621
B4GALT4-AS1	0	0	0	0	0	0	0	0
B4GALT5	13.4622	13.7784	14.7915	15.0603	14.839	13.6194	16.957	15.4199
B4GALT6	4.73313	6.67266	7.70546	7.29098	8.28657	7.42743	8.53283	8.04724
B4GALT7	22.0902	22.8531	22.5318	21.2612	22.3497	23.4021	24.762	20.8575
B4GAT1	53.8545	54.895	60.6446	58.5583	56.1267	55.7277	54.8734	54.6313
B9D1	40.796	35.4408	39.3926	35.7796	34.5316	37.8105	39.9007	32.9647
B9D2	3.74749	3.27665	3.60921	4.0811	4.48027	2.86579	3.38232	3.84485
BAALC	0.319867	0.461497	1.26787	0.601851	0.383965	0.616677	0.63725	0.813383
BAALC-AS1	2.04069	1.24678	0.768168	1.4395	2.26545	1.54485	1.28403	1.43696
BAALC-AS2	0	0	0.17659	0	0	0	0	0
BAAT	0.733469	0.767866	0.504392	0.404397	0.578937	0.827563	0.96719	0.463776
BABAM1	71.3618	65.9643	61.9619	65.1122	60.7249	67.4891	71.4978	64.7915
BABAM2	44.286	47.6569	48.3311	49.674	42.9731	44.1011	46.7729	46.4676
BACE1	13.6666	13.9978	13.8853	13.8323	12.3205	11.7582	15.5058	17.5634
BACE1-AS	1.88403	1.69353	1.67024	1.26419	2.28916	1.64512	2.71469	3.5198
BACE2	36.1429	30.3641	29.5161	33.4054	33.3483	30.843	32.5617	33.8368
BACE2-IT1	0.207685	0	0	0	0	0	0	0
BACH1	10.8351	9.56529	9.21278	9.74934	9.16227	9.49621	12.4119	12.5493
BACH1-AS1	0	0.0744964	0	0	0	0	0	0
BACH1-IT1	0.0662249	0.422285	0.235991	0.137817	0.496357	0.44757	0.397926	0.0653237
BACH1-IT2	0	0.123562	0	0.219232	0.0725766	0	0.418574	0.205051
BACH1-IT3	0	0	0	0	0	0	0	0
BACH2	1.99885	2.72569	2.90507	2.50092	2.52265	2.47546	2.92807	3.47845
BAD	48.1119	52.5783	47.0578	44.2175	44.032	41.3497	42.0091	42.9254
BAG1	30.7097	31.5212	29.7351	28.1499	30.1527	35.0396	28.8651	29.3881
BAG1P1	0	0	0	0	0	0	0	0
BAG2	3.6905	3.95505	4.51357	4.86436	4.76222	4.55428	4.53343	4.6441
BAG3	24.6706	26.7347	28.1267	25.1155	26.5941	28.4596	29.3344	27.0659
[truncated: 48,968 more rows]

[truncated: 6 more sheets: 3a, 3b, 3d-Convexity, 3d-Cicularity, 3e, 3f]
